# Supplementary material for: Oestrogen receptor β regulates epigenetic patterns at specific genomic loci through interaction with thymine DNA glycosylase
Source: Epigenetics Chromatin. 2016 Feb 16;9:7. doi: 10.1186/s13072-016-0055-7 (PMC4756533; doi:10.1186/s13072-016-0055-7)
Supplement: Supplementary file 2 — 10.1186/s13072-016-0055-7 Genes differently expressed in wt and βerko MEFs. List of genes that show changed expression in βerko compared to wt MEFs assessed by microarray gene expression analyses using the Affymetrix® Mouse Gene 1.1. ST platform. The list includes fold change, p value, chromosomal location, gene name and annotation. [file 13072_2016_55_MOESM2_ESM.xlsx]

## Sheet: wt_ko
Probe_Name	Fold_Change	Adjusted_p_Value	Chromosome	Start	End	Gene_Name	Gene_Annotation	Description
10355893	4.74224	6.51686e-07	chr1	77363760	77511663	Epha4	NM_007936	overlaps 5'
10445338	4.80593	6.51686e-07	chr17	44215818	44223508	Enpp5	NM_032003	overlaps 3'
10584628	4.25827	6.51686e-07	chr9	43854037	43856662	Thy1	NM_009382	overlaps 3'
10490856	-4.57303	6.85326e-07	chr3	13471682	14181976	Ralyl	NM_178631	overlaps 3'
10423556	4.71518	6.85326e-07	chr15	33012906	33524307	Pgcp	NM_176073	overlaps 3'
10577164	4.7338	8.48574e-07	chr8	13465374	13494528	Gas6	NM_019521	covers exon(s)
10495891	5.16499	8.48574e-07	chr3	126066770	126143292	Arsj	NM_173451	overlaps 3'
10489246	3.78169	8.48574e-07	chr2	160189497	160192738	Mafb	NM_010658	overlaps 5'
10603583	4.93085	8.48574e-07	chrX	9615103	9694787	Srpx	NM_016911	overlaps 5'
10355500	5.33712	9.53254e-07	chr1	72904610	72921439	Igfbp5	NM_010518	covers
10606366	4.11724	9.53254e-07	chrX	104032421	104035982	Zcchc5	NM_199468	overlaps 5'
10581605	-3.46936	1.00526e-06	chr8	112099028	112102948	Hp	NM_017370	overlaps 5'
10591139	3.72192	1.06682e-06	chr9	18127465	18192582	Naalad2	NM_028279	overlaps 5'
10357833	3.96859	1.06682e-06	chr1	135603223	135649858	Atp2b4	NM_213616	covers
10404407	2.85398	1.06682e-06	chr13	31898515	31902504	Foxc1	NM_008592	overlaps 3'
10431812	3.65029	1.06682e-06	chr15	94905661	95358990	Nell2	NM_016743	overlaps 3'
10527051	-3.80969	1.06682e-06	chr5	141717803	142689148	Sdk1	NM_177879	covers
10567964	-3.54838	1.06682e-06	chr7	133714914	133727821	Cln3	NM_009907	overlaps 5'
10549420	3.47756	1.06682e-06	chr6	148185194	148392874	Tmtc1	NM_198967	overlaps 5'
10530029	5.51164	1.06682e-06	chr5	52929103	52957542	Lgi2	NM_144945	overlaps 5'
10502081	5.15223	1.06682e-06	chr3	128972533	129035638	Enpep	NM_007934	covers exon(s)
10536667	4.13082	1.06682e-06	chr6	22825827	23002109	Ptprz1	NM_001081306	covers exon(s)
10561673	-2.89881	1.06682e-06	chr7	29943848	29953666	Spred3	NM_182927	overlaps 5'
10502565	3.43444	1.06682e-06	chr3	144459533	144482450	Clca2	NM_030601	covers
10469436	-2.95943	1.06682e-06	chr2	15448286	15853351	Plxdc2	NM_026162	upstream
10541075	2.92034	1.06682e-06	chr6	117118581	117213445	Cxcl12	NM_001012477	overlaps 3'
10427898	3.88436	1.06682e-06	chr15	26470214	26825319	Fbxl7	NM_176959	overlaps 5'
10354111	3.17316	1.06682e-06	chr1	38236088	38721800	Rev1	NM_019570	upstream
10590781	-3.29853	1.06682e-06	chr9	7367670	7388026	Mmp1b	NM_032007	overlaps 5'
10467013	3.24938	1.06682e-06	chr19	30642041	31839523	Prkg1	NM_011160	covers
10594044	3.33175	1.06682e-06	chr9	58004074	58006949	Islr	NM_012043	covers
10513208	3.08875	1.06682e-06	chr4	58055666	58219468	Svep1	NM_022814	covers
10418180	3.59758	1.06682e-06	chr14	26707889	26722379	Plac9	NM_207229	overlaps 5'
10418205	3.59758	1.06682e-06	chr14	26987273	27001759	Plac9	NM_207229	overlaps 5'
10437210	5.3276	1.06682e-06	chr16	97578369	97660619	Bace2	NM_019517	overlaps 3'
10498584	3.70372	1.06682e-06	chr3	67282894	67319445	Gfm1	NM_138591	downstream
10364402	3.83329	1.06682e-06	chr10	78243247	78277510	Slc1a6	NM_009200	overlaps 3'
10374777	3.64737	1.06682e-06	chr11	28753204	28826743	Efemp1	NM_146015	covers
10368947	3.14137	1.06682e-06	chr10	43670441	43723864	Aim1	NM_172393	covers exon(s)
10353192	5.57065	1.06682e-06	chr1	14159039	14300280	Eya1	NM_010164	overlaps 5'
10519140	4.65815	1.06682e-06	chr4	155024764	155027493	Mmp23	NM_011985	overlaps 5'
10418193	3.6396	1.06682e-06	chr14	26847659	26862145	Plac9	NM_207229	overlaps 5'
10413255	2.65401	1.06682e-06	chr14	26942604	26948499	Cphx	NM_175342	downstream
10413265	2.65401	1.06682e-06	chr14	27082253	27088148	Duxbl	NM_183389	covers exon(s)
10511631	4.50476	1.06682e-06	chr4	14432342	14548904	Slc26a7	NM_145947	covers
10489569	3.27697	1.06682e-06	chr2	164665018	164683208	Pltp	NM_011125	overlaps 5'
10411235	3.92928	1.06682e-06	chr13	96397130	96661654	Iqgap2	NM_027711	overlaps 3'
10485198	5.31728	1.06682e-06	chr2	93041917	93174664	Tspan18	NM_183180	overlaps 5'
10587854	3.45657	1.06682e-06	chr9	94570337	95130864	Slc9a9	NM_177909	overlaps 3'
10474361	4.42228	1.06682e-06	chr2	106535758	106707361	C130023O10Rik	NM_177110	covers
10576049	4.8461	1.06682e-06	chr8	123610866	123612009	Foxf1a	NM_010426	close to 3'
10389929	4.03886	1.06682e-06	chr11	94269685	94335351	Cacna1g	NM_009783	covers
10380285	2.80285	1.06682e-06	chr11	89891662	89897822	Tmem100	NM_026433	overlaps 3'
10585286	4.04249	1.06682e-06	chr9	51573457	51661164	Arhgap20	NM_175535	overlaps 3'
10531931	3.6743	1.10937e-06	chr5	104508127	104542752	Sparcl1	NM_010097	covers
10550638	-2.33989	1.10937e-06	chr7	19868016	19881509	Rtn2	NM_013648	overlaps 3'
10419261	4.71647	1.1275e-06	chr14	47003357	47010251	Bmp4	NM_007554	covers exon(s)
10376778	3.00267	1.1275e-06	chr11	61298946	61302402	Mfap4	NM_029568	overlaps 3'
10433445	4.94456	1.1275e-06	chr16	8513582	8621661	Abat	NM_172961	overlaps 3'
10451838	2.62706	1.15009e-06	chr17	54412915	54438242	Slc5a7	NM_022025	overlaps 5'
10368409	3.33863	1.15009e-06	chr10	26701091	27336748	Lama2	NM_008481	covers
10607486	-3.20008	1.15241e-06	chrX	152008084	152057868	Ptchd1	NM_001093750	covers exon(s)
10370303	-2.42891	1.15241e-06	chr10	76753138	76881018	Adarb1	NM_001024839	covers
10399407	3.04936	1.15241e-06	chr12	11332053	11443419	Vsnl1	NM_012038	overlaps 5'
10571467	2.78796	1.19881e-06	chr8	42011595	42076490	Pdgfrl	NM_026840	overlaps 3'
10569335	-3.18534	1.21387e-06	chr7	149761436	149762920	Mrpl23	NM_011288	downstream
10404792	2.86638	1.24338e-06	chr13	42775992	43233895	Phactr1	NM_001005740	covers
10364784	2.41625	1.24338e-06	chr10	79792903	79799186	Reep6	NM_139292	covers
10376007	2.52252	1.24338e-06	chr11	53270732	53281003	Shroom1	NM_027917	covers exon(s)
10499132	5.12617	1.39179e-06	chr3	86349503	86352551	Mab21l2	NM_011839	overlaps 5'
10372139	4.23552	1.39179e-06	chr10	101944390	101953069	Nts	NM_024435	overlaps 5'
10570957	2.62218	1.39179e-06	chr8	24521990	24560106	Sfrp1	NM_013834	overlaps 3'
10608001	-3.58708	1.39179e-06	chrY	347038	365290	Eif2s3y	NM_012011	covers
10603805	-3.2436	1.39179e-06	chrX	18723420	18723514	BC049702	NM_207524	downstream
10416340	5.54955	1.39179e-06	chr14	71289937	71379645	Gfra2	NM_008115	overlaps 3'
10505717	3.99834	1.39179e-06	chr4	85699883	85937055	Adamtsl1	NM_029967	covers exon(s)
10523182	-4.36409	1.39179e-06	chr5	91568625	91577458	Areg	NM_009704	covers
10407327	3.61416	1.39179e-06	chr13	118009439	118062908	Emb	NM_010330	overlaps 3'
10427796	4.4779	1.39179e-06	chr15	11769651	11835429	Npr3	NM_001039181	covers
10586079	3.00407	1.41279e-06	chr9	62525667	62631776	Itga11	NM_176922	covers
10582231	2.13103	1.41279e-06	chr8	124075914	124102691	Fbxo31	NM_133765	covers exon(s)
10452295	-3.11418	1.43456e-06	chr17	57219489	57227205	Tubb4	NM_009451	overlaps 5'
10417212	2.87984	1.44271e-06	chr14	124059347	124374278	Itgbl1	NM_145467	covers
10413461	-2.56275	1.47953e-06	chr14	28435628	29291723	Erc2	NM_177814	overlaps 3'
10360920	3.8539	1.47953e-06	chr1	188447521	188529868	Tgfb2	NM_009367	covers
10367634	3.96343	1.47953e-06	chr10	5987070	6080178	Akap12	NM_031185	overlaps 5'
10366293	2.99133	1.50818e-06	chr10	110357232	110376678	Csrp2	NM_007792	overlaps 3'
10593499	3.60694	1.50818e-06	chr9	52482515	52487542	AI593442	NM_178906	overlaps 5'
10525365	4.07467	1.50818e-06	chr5	122659746	122708086	Hvcn1	NM_028752	covers
10439612	2.56979	1.50818e-06	chr16	44485157	44558983	Boc	NM_172506	covers
10459335	2.49175	1.50818e-06	chr18	63169868	63201340	9430028L06Rik	NM_001039485	covers
10472820	-2.86128	1.51025e-06	chr2	71624997	71694828	Itga6	NM_008397	covers
10416023	3.05737	1.58873e-06	chr14	66285264	66383663	Scara5	NM_028903	overlaps 3'
10399540	-1.98994	1.61984e-06	chr12	16995454	17006872	Pqlc3	NM_172574	overlaps 5'
10603573	2.8356	1.61984e-06	chrX	9509860	9540881	Sytl5	NM_177704	covers exon(s)
10380622	2.12209	1.61984e-06	chr11	96132644	96137909	Hoxb9	NM_008270	overlaps 3'
10422512	2.32417	1.61984e-06	chr14	123215445	123312374	Pcca	NM_144844	overlaps 3'
10387890	2.92908	1.61984e-06	chr11	70267736	70273486	Cxcl16	NM_023158	overlaps 5'
10576046	4.14156	1.65933e-06	chr8	123608309	123610779	Foxf1a	NM_010426	covers
10399973	-4.37102	1.65933e-06	chr12	34737176	35213739	Hdac9	NM_024124	covers
10431935	2.8481	1.65933e-06	chr15	97074556	97077718	Amigo2	NM_178114	overlaps 5'
10345921	4.81969	1.68298e-06	chr1	43787538	43799423	1500015O10Rik	NM_024283	covers
10525030	5.41183	1.71571e-06	chr5	120284672	120334494	Tbx5	NM_011537	overlaps 3'
10456005	2.6413	1.71571e-06	chr18	60963502	60983106	Tcof1	NM_011552	overlaps 3'
10498441	-3.92472	1.71571e-06	chr3	62333885	62409062	Gpr149	NM_177346	overlaps 5'
10455108	-2.07486	1.7321e-06	chr18	37637494	37642438	Pcdhb16	NM_053141	inside exon
10445293	2.33887	1.7321e-06	chr17	43705400	43749150	Pla2g7	NM_013737	overlaps 3'
10475932	2.93183	1.7321e-06	chr2	128689714	128721540	Fbln7	NM_024237	covers exon(s)
10489759	2.29588	1.7321e-06	chr2	165898589	165981163	Sulf2	NM_028072	overlaps 5'
10387625	-2.44444	1.7321e-06	chr11	69597538	69609445	Chrnb1	NM_009601	overlaps 5'
10452613	2.46967	1.74489e-06	chr17	68192053	68353438	Arhgap28	NM_172964	overlaps 5'
10588037	2.89252	1.74489e-06	chr9	98323380	98346974	Rbp1	NM_011254	overlaps 3'
10375578	-2.30155	1.76114e-06	chr11	49423229	49465731	Flt4	NM_008029	overlaps 3'
10358533	2.47152	1.78874e-06	chr1	152477346	152477502	Hmcn1	NM_001024720	overlaps exon upstream
10579894	2.83755	1.78874e-06	chr8	82494244	82581905	Hhip	NM_020259	covers exon(s)
10603746	3.88161	1.78874e-06	chrX	16286408	16394490	Maob	NM_172778	covers
10416215	2.30938	1.78874e-06	chr14	70008875	70093527	Loxl2	NM_033325	covers
10381574	-2.73464	1.92675e-06	chr11	102254817	102263869	Rundc3a	NM_016759	covers
10349947	3.43573	1.92675e-06	chr1	135934092	135944854	Fmod	NM_021355	overlaps 3'
10500808	1.92516	1.96893e-06	chr3	103539317	103541924	Olfml3	NM_133859	overlaps 5'
10540275	2.75228	1.96893e-06	chr6	100654728	100755077	Glt8d4	NM_198612	overlaps 3'
10595753	-2.21158	1.96893e-06	chr9	95607046	95650777	Trpc1	NM_011643	covers
10424140	3.20902	1.96893e-06	chr15	55139306	55352356	Col14a1	NM_181277	overlaps 3'
10413243	2.24804	1.97181e-06	chr14	26802491	26809318	Duxbl	NM_183389	overlaps 3'
10376096	-2.50434	1.97181e-06	chr11	54117300	54182914	Acsl6	NM_001033599	covers
10431874	3.47978	1.98128e-06	chr15	96405106	96473344	Slc38a1	NM_134086	overlaps 5'
10523190	4.46595	1.9842e-06	chr5	91946726	92053037	9130213B05Rik	NM_145562	overlaps 3'
10419015	2.98149	2.02003e-06	chr14	37887586	37911497	Pcdh21	NM_130878	covers
10514275	4.49653	2.02311e-06	chr4	88042048	88084823	Ptplad2	NM_025760	covers
10544875	4.96074	2.03014e-06	chr6	54455888	54516376	Scrn1	NM_027268	covers
10355813	-3.72042	2.03014e-06	chr1	75243616	75260783	Ptprn	NM_008985	overlaps 5'
10376765	2.38075	2.03014e-06	chr11	61022247	61031916	Aldh3a1	NM_001112725	covers exon(s)
10446763	-2.21294	2.03469e-06	chr17	73267657	73291282	Lbh	NM_029999	covers
10355984	2.55915	2.10189e-06	chr1	79790772	79855211	Serpine2	NM_009255	overlaps 5'
10451679	3.06447	2.10189e-06	chr17	49595347	49703678	Daam2	NM_001008231	overlaps 5'
10512315	2.35557	2.10189e-06	chr4	41716340	41721007	Ccl27	NM_001048179	covers
10476321	2.77217	2.10189e-06	chr2	131776598	131781866	Prnd	NM_023043	overlaps 3'
10565962	-3.3448	2.10189e-06	chr7	108145086	108160505	P2ry2	NM_008773	overlaps 5'
10471247	-2.14564	2.17046e-06	chr2	31805823	31828962	2810003C17Rik	NM_145144	overlaps 3'
10346150	-2.17207	2.17046e-06	chr1	50984367	51244114	Tmeff2	NM_019790	overlaps 3'
10436788	4.02645	2.17046e-06	chr16	90386630	90499798	Hunk	NM_015755	covers
10521498	-2.70198	2.17046e-06	chr5	37633319	37683372	Crmp1	NM_007765	covers
10382328	3.22534	2.17046e-06	chr11	112643538	112649063	Sox9	NM_011448	overlaps 3'
10582229	1.88602	2.17046e-06	chr8	124073494	124073889	Fbxo31	NM_133765	downstream
10453887	2.74125	2.2034e-06	chr18	11997783	12104073	Cables1	NM_022021	overlaps 3'
10468691	3.79856	2.21247e-06	chr19	57107764	57313717	Ablim1	NM_001103177	overlaps 5'
10420957	-2.92372	2.21247e-06	chr14	66772099	66899889	Ptk2b	NM_172498	overlaps 5'
10357965	-2.60467	2.21247e-06	chr1	136882930	137001853	Lgr6	NM_001033409	overlaps 5'
10358668	1.85352	2.22134e-06	chr1	152706269	152706391	Hmcn1	NM_001024720	overlaps exon upstream
10446777	2.77116	2.26468e-06	chr17	74154204	74181434	Ehd3	NM_020578	covers
10469453	-2.76493	2.26468e-06	chr2	15963750	16023453	Plxdc2	NM_026162	upstream
10370180	2.14413	2.26468e-06	chr10	76058507	76086072	Col6a2	NM_146007	covers exon(s)
10351293	2.99598	2.26468e-06	chr1	166726845	166754405	Dpt	NM_019759	covers
10529515	1.9073	2.26776e-06	chr5	36359832	36740788	Sorcs2	NM_030889	overlaps 5'
10474619	3.18936	2.26851e-06	chr2	113167893	113556924	Fmn1	NM_001043322	overlaps 3'
10420198	3.06045	2.26851e-06	chr14	56403832	56407645	Ripk3	NM_019955	covers
10495243	1.7984	2.26851e-06	chr3	107698757	107701604	Gstm5	NM_010360	covers
10605392	1.8893	2.29532e-06	chrX	72418069	72627655	F8	NM_007977	overlaps 5'
10576639	2.41326	2.29532e-06	chr8	130883138	131027281	Nrp1	NM_008737	covers
10399046	-3.87953	2.29532e-06	chr12	117316196	117383846	Vipr2	NM_009511	covers
10602428	1.92244	2.29532e-06	chrX	147632683	147752852	ORF34	NM_198105	upstream
10399061	-1.83263	2.29532e-06	chr12	117519677	117629523	D12Ertd551e	NM_028731	covers
10421046	-2.16276	2.33617e-06	chr14	68373676	68551381	Dock5	NM_177780	covers exon(s)
10562761	2.90752	2.34936e-06	chr7	51559624	51562272	Clec11a	NM_009131	overlaps 5'
10364494	-3.38326	2.35785e-06	chr10	79240018	79245158	Fstl3	NM_031380	covers
10443276	2.81884	2.35785e-06	chr17	28279471	28308290	Scube3	NM_001004366	overlaps 3'
10368243	4.08801	2.35785e-06	chr10	22823974	23070592	Eya4	NM_010167	overlaps 5'
10426891	3.07955	2.35785e-06	chr15	100135248	100144782	Mettl7a	NM_027334	overlaps 3'
10498018	2.06528	2.36866e-06	chr3	49547209	49561203	Pcdh18	NM_130448	covers
10437205	3.56621	2.36888e-06	chr16	96689213	96747400	Pcp4	NM_008791	overlaps 3'
10504164	2.05597	2.36888e-06	chr4	42028815	42029562	LOC100038993	NM_001100596	overlaps 3'
10504194	2.05597	2.36888e-06	chr4	42668783	42669530	LOC100038993	NM_001100596	overlaps 3'
10370587	-2.67746	2.36888e-06	chr10	79080666	79100520	Gm1157	NM_001033473	downstream
10458828	4.6943	2.36888e-06	chr18	46872859	46887996	Cdo1	NM_033037	overlaps 5'
10489878	2.65825	2.36888e-06	chr2	167017317	167066044	Ptgis	NM_008968	covers
10399908	-2.54318	2.36888e-06	chr12	32643341	32746144	Prkar2b	NM_011158	covers
10523151	-2.39554	2.36888e-06	chr5	91320336	91322141	Cxcl1	NM_008176	overlaps 3'
10409579	5.11652	2.36888e-06	chr13	56390004	56397912	Cxcl14	NM_019568	covers
10368970	-4.28975	2.36888e-06	chr10	44156983	44178554	Prdm1	NM_007548	overlaps 5'
10365559	5.9746	2.38988e-06	chr10	87321813	87394870	Igf1	NM_184052	covers
10388958	-2.79933	2.38988e-06	chr11	79326887	79344111	Evi2b	NM_001077496	overlaps 5'
10375751	2.12591	2.38988e-06	chr11	50415587	50617557	Adamts2	NM_175643	overlaps 3'
10367440	-3.88072	2.38988e-06	chr10	128370869	128395342	Itga7	NM_008398	overlaps 3'
10393936	2.55549	2.38988e-06	chr11	120590803	120593309	Cbr2	NM_007621	covers
10476740	4.41705	2.38988e-06	chr2	144993795	145467689	Slc24a3	NM_053195	covers
10532669	2.40142	2.38988e-06	chr5	113517970	113592311	2900026A02Rik	NM_172884	overlaps 5'
10428619	-2.07085	2.3902e-06	chr15	54670220	54751664	Enpp2	NM_015744	covers
10447885	-2.74276	2.3902e-06	chr17	13116825	13133268	Acat3	NM_153151	overlaps 5'
10536294	2.22399	2.39379e-06	chr6	4697306	4710517	Peg10	NM_001040611	overlaps 3'
10504424	1.76082	2.39379e-06	chr4	43888402	43957620	Reck	NM_016678	covers
10503448	2.77229	2.43157e-06	chr4	17780629	18045881	Mmp16	NM_019724	overlaps 3'
10535559	1.88446	2.43241e-06	chr5	145025394	145118981	Baiap2l1	NM_025833	overlaps 5'
10347324	-2.5581	2.43929e-06	chr1	74408682	74415895	Gm216	NM_001033345	overlaps 3'
10583080	-3.51332	2.43929e-06	chr9	7464141	7476856	Mmp1a	NM_032006	covers exon(s)
10395457	-3.99535	2.43929e-06	chr12	39506896	39594790	Etv1	NM_007960	covers
10358527	2.10614	2.43929e-06	chr1	152471617	152471724	Hmcn1	NM_001024720	overlaps exon upstream
10578904	1.77514	2.43929e-06	chr8	67071339	67171837	Cpe	NM_013494	covers
10588283	-2.35619	2.44119e-06	chr9	103014281	103087600	Rab6b	NM_173781	covers
10489391	2.74714	2.44119e-06	chr2	163552320	163575925	Ada	NM_007398	overlaps 5'
10483719	-2.759	2.44119e-06	chr2	73448802	73613155	Chn1	NM_001113246	covers
10569341	-3.39654	2.4561e-06	chr7	149762966	149763364	Mrpl23	NM_011288	downstream
10587748	-1.98131	2.4561e-06	chr9	90056400	90094849	Adamts7	NM_001003911	overlaps 5'
10350630	2.46895	2.52535e-06	chr1	153418605	153566472	Niban	NM_022018	covers
10425321	3.45314	2.66751e-06	chr15	79722856	79738516	Apobec3	NM_030255	covers
10578123	2.63154	2.67439e-06	chr8	34893116	35040313	Rbpms	NM_001042675	covers
10569494	-2.04258	2.67439e-06	chr7	150820720	150835566	Tnfrsf22	NM_023680	covers
10607848	2.92812	2.67439e-06	chrX	162960939	163023648	Egfl6	NM_019397	overlaps 5'
10351491	3.80163	2.69052e-06	chr1	172574961	172612920	Olfml2b	NM_177068	covers
10544114	-1.89937	2.70448e-06	chr6	38647876	38825952	Hipk2	NM_010433	covers
10545401	1.6798	2.79061e-06	chr6	72318088	72330459	Vamp5	NM_001080742	overlaps 3'
10485070	-3.15207	2.82209e-06	chr2	91769805	91772439	Mdk	NM_001012335	covers
10505734	2.81423	2.83419e-06	chr4	85988688	86073657	Adamtsl1	NM_172542	overlaps 3'
10499854	2.00644	2.83419e-06	chr3	90314956	90318314	S100a1	NM_011309	overlaps 5'
10372235	3.19062	2.85754e-06	chr10	106954426	107157083	Ptprq	NM_001081432	overlaps 5'
10406334	-5.79706	2.90422e-06	chr13	76521993	77171071	Mctp1	NM_030174	covers
10554599	2.80198	2.90596e-06	chr7	89550149	89762956	1700129I04Rik	NM_177894	downstream
10553833	-1.70349	2.9224e-06	chr7	69493163	69494814	Ndn	NM_010882	overlaps 3'
10598178	2.05655	2.93239e-06	chr1_random	97012	97501	NA	NA	NA
10495449	3.21391	2.93239e-06	chr3	113733509	113923205	Col11a1	NM_007729	covers exon(s)
10566580	2.54441	2.93239e-06	chr7	113565064	113584587	EG209380	NM_001001318	overlaps 5'
10471882	1.9302	2.93239e-06	chr2	38787500	38816105	Olfml2a	NM_172854	overlaps 3'
10501586	2.11231	2.93239e-06	chr3	115413353	115417965	Edg1	NM_007901	covers
10488378	4.12227	2.93239e-06	chr2	148230207	148233839	Thbd	NM_009378	overlaps 5'
10474129	6.1177	2.93239e-06	chr2	102390207	102483198	E430002G05Rik	NM_173749	overlaps 3'
10356084	2.33692	2.93239e-06	chr1	82233185	82287991	Irs1	NM_010570	overlaps two exons
10459772	-2.30752	2.93377e-06	chr18	75098977	75120914	Lipg	NM_010720	covers
10565456	2.77859	2.93831e-06	chr7	96656295	96675685	Prss23	NM_029614	overlaps 5'
10515090	-1.73776	2.93831e-06	chr4	109333481	109338280	Cdkn2c	NM_007671	overlaps 5'
10447056	3.71212	2.93831e-06	chr17	79451246	79489583	Qpct	NM_027455	overlaps 3'
10380419	1.96056	2.93831e-06	chr11	94797574	94813184	Col1a1	NM_007742	covers
10489051	2.53644	2.94827e-06	chr2	156656967	156658658	Tgif2	NM_173396	upstream
10373950	-2.32262	2.94827e-06	chr11	4774006	4794203	Nipsnap1	NM_008698	overlaps 3'
10560300	-1.7397	2.94827e-06	chr7	17394616	17402081	Fkrp	NM_173430	overlaps 5'
10607738	-1.72944	2.94827e-06	chrX	160416297	160465929	Car5b	NM_181315	covers
10512640	1.65947	2.94827e-06	chr4	44049698	44097038	Gne	NM_015828	covers
10519998	4.97228	2.94827e-06	chr5	21049381	21081729	Lrrc17	NM_028977	overlaps 3'
10428388	4.04806	2.96767e-06	chr15	42852341	43002364	Rspo2	NM_172815	overlaps 5'
10540028	2.26393	2.97101e-06	chr6	90412620	90425226	Klf15	NM_023184	overlaps 3'
10476401	2.37043	2.97101e-06	chr2	134611933	135298655	Plcb1	NM_019677	covers
10476935	-2.49257	2.99471e-06	chr2	149725232	149829071	OTTMUSG00000015750	NM_001085521	covers exon(s)
10447951	3.71117	3.01929e-06	chr17	14804119	14831097	Thbs2	NM_011581	covers
10412298	2.63092	3.0451e-06	chr13	115750287	115892172	Itga1	NM_001033228	overlaps 5'
10352152	1.62026	3.06472e-06	chr1	180728569	180862986	Kif26b	NM_177757	covers
10391490	-2.78193	3.07605e-06	chr11	101631065	101646577	Etv4	NM_008815	covers exon(s)
10525016	3.59832	3.07605e-06	chr5	120120678	120134610	Tbx3	NM_011535	overlaps 3'
10547621	-2.45905	3.1266e-06	chr6	122527810	122552462	Apobec1	NM_031159	overlaps 5'
10516956	2.00611	3.14258e-06	chr4	132288878	132313086	Smpdl3b	NM_133888	covers
10451710	-3.79108	3.14258e-06	chr17	50132632	50329822	Rftn1	NM_181397	overlaps 5'
10492590	-2.1877	3.15857e-06	chr3	69120840	69359333	Ppm1l	NM_178726	overlaps 3'
10382462	-2.74689	3.25702e-06	chr11	115024655	115042493	Slc9a3r1	NM_012030	overlaps 3'
10501222	1.81492	3.29636e-06	chr3	107784617	107789371	Gstm2	NM_008183	covers
10522749	-2.096	3.35847e-06	chr5	81450254	82254158	Lphn3	NM_198702	covers
10424119	2.71574	3.55494e-06	chr15	54577477	54585319	Nov	NM_010930	covers
10506201	4.24035	3.55494e-06	chr4	99768396	100115150	Ror1	NM_013845	overlaps 3'
10602704	-2.61497	3.6284e-06	chrX	149672588	149830677	Klf8	NM_173780	overlaps 3'
10529457	2.21513	3.62984e-06	chr5	35844984	35868184	Cpz	NM_153107	covers exon(s)
10344952	-1.56741	3.62984e-06	chr1	16095855	16122631	Rdh10	NM_133832	covers
10460400	2.03251	3.62984e-06	chr19	4510537	4621698	Pcx	NM_008797	covers
10606600	-2.08243	3.62984e-06	chrX	130122155	130222688	Pcdh19	NM_001105245	covers exon(s)
10514340	2.27231	3.62984e-06	chr4	88920377	88940536	Cdkn2a	NM_009877	overlaps 5'
10469816	3.292	3.62984e-06	chr2	24192379	24207005	Il1rn	NM_031167	covers
10480601	-1.66334	3.62984e-06	chr2	25048219	25052246	A830007P12Rik	NM_146115	covers
10411782	2.7708	3.62984e-06	chr13	102450716	102538172	Pik3r1	NM_001077495	covers
10372503	4.2679	3.73795e-06	chr10	114887370	115024836	Lgr5	NM_010195	overlaps 5'
10347910	2.22893	3.76009e-06	chr1	84836430	84897059	Fbxo36	NM_025386	overlaps 3'
10591270	2.03848	3.7992e-06	chr9	20472144	20550673	Olfm2	NM_173777	covers
10601044	-1.80448	3.86038e-06	chrX	97925279	97934238	Gdpd2	NM_023608	overlaps 3'
10405587	-2.34053	3.87206e-06	chr13	56710947	56740711	Tgfbi	NM_009369	covers
10458355	-1.45292	3.87349e-06	chr18	36830813	36839020	Apbb3	NM_146085	overlaps 5'
10505073	-1.61672	3.88625e-06	chr4	54960817	55094476	Zfp462	NM_172867	covers exon(s)
10362138	4.22558	3.92295e-06	chr10	23614663	23625146	Vnn1	NM_011704	covers
10441787	1.87404	3.92295e-06	chr17	12934268	13008417	Igf2r	NM_010515	overlaps 5'
10564211	-2.10908	3.96737e-06	chr7	67128000	67149999	Snrpn	NM_013670	covers exon(s)
10505489	2.60856	3.96737e-06	chr4	64785208	65018543	Pappa	NM_021362	overlaps 3'
10417176	-1.74106	3.96737e-06	chr14	122874606	122879550	Zic2	NM_009574	overlaps 3'
10575844	-1.45068	3.96737e-06	chr8	120807645	121848821	Cdh13	NM_019707	covers
10487588	-5.85911	4.06847e-06	chr2	129125345	129135708	Il1a	NM_010554	covers
10579012	-2.25316	4.11256e-06	chr8	70880693	71259034	4732435N03Rik	NM_172753	overlaps 5'
10372145	-2.8257	4.11256e-06	chr10	102470481	102491411	Alx1	NM_172553	overlaps 5'
10414065	-3.60225	4.11256e-06	chr14	34899168	34913757	Anxa8	NM_013473	covers
10460468	1.60371	4.14705e-06	chr19	4855129	4860918	Ctsf	NM_019861	overlaps 3'
10607143	3.36402	4.14705e-06	chrX	140236779	140261847	Capn6	NM_007603	covers exon(s)
10488060	4.33694	4.14705e-06	chr2	136907194	136942431	Jag1	NM_013822	overlaps 5'
10358577	2.23201	4.14705e-06	chr1	152519042	152519192	Hmcn1	NM_001024720	overlaps exon upstream
10543791	-1.99661	4.14964e-06	chr6	31469493	31513911	Podxl	NM_013723	covers exon(s)
10408531	1.83386	4.15322e-06	chr13	31911452	32430437	Gmds	NM_146041	covers
10497689	-2.31447	4.18691e-06	chr3	32482448	32515457	Gnb4	NM_013531	covers
10585588	1.57502	4.20149e-06	chr9	56712967	56746942	Cspg4	NM_139001	covers exon(s)
10440344	3.53572	4.2171e-06	chr16	73892551	74411465	Robo2	NM_175549	overlaps 5'
10523128	-2.90917	4.24447e-06	chr5	91197544	91199089	Ppbp	NM_023785	overlaps 3'
10543253	2.16737	4.24447e-06	chr6	17938940	17980356	Wnt2	NM_023653	overlaps 5'
10595324	-2.93996	4.24447e-06	chr9	81524944	81526222	Htr1b	NM_010482	covers
10599207	2.29656	4.26464e-06	chrX	34283739	34317197	Slc25a43	NM_001085497	overlaps 3'
10550388	-1.57099	4.26464e-06	chr7	17477135	17480784	Gng8	NM_010320	overlaps 3'
10397002	-1.44668	4.26464e-06	chr12	83270433	83551261	Sipa1l1	NM_172579	covers
10456513	3.59093	4.30512e-06	chr18	68496851	68499377	Mc5r	NM_013596	covers
10381371	2.90235	4.33966e-06	chr11	101191919	101200744	Aoc3	NM_009675	overlaps 3'
10544062	1.64278	4.3662e-06	chr6	38076020	38146593	Atp6v0a4	NM_080467	promoter
10571444	2.25112	4.40069e-06	chr8	41947721	42007662	Slc7a2	NM_001044740	covers
10438769	2.82201	4.42391e-06	chr16	26356737	26371925	Cldn1	NM_016674	overlaps 5'
10369932	3.89362	4.44077e-06	chr10	75099124	75106734	Susd2	NM_027890	covers
10436662	-1.66408	4.46617e-06	chr16	84714385	84714449	Mrpl39	NM_017404	downstream
10503176	-1.89526	4.51033e-06	chr4	8752609	8752692	Chd7	NM_001081417	overlaps exon downstream
10350733	1.97701	4.54743e-06	chr1	155587478	155592598	Rgs16	NM_011267	covers
10407286	2.02946	4.54743e-06	chr13	114132756	114160722	Esm1	NM_023612	downstream
10358583	1.7244	4.54743e-06	chr1	152523106	152523279	Hmcn1	NM_001024720	overlaps exon upstream
10543959	5.00215	4.58929e-06	chr6	36664928	36761361	Ptn	NM_008973	covers
10587818	1.49318	4.62612e-06	chr9	92352216	92387354	Plscr4	NM_178711	overlaps 3'
10541496	-2.10061	4.62612e-06	chr6	122463694	122479308	Mfap5	NM_015776	overlaps 3'
10565292	-1.64995	4.64229e-06	chr7	91394788	91558469	Arnt2	NM_007488	covers
10578045	2.46543	4.64229e-06	chr8	32928500	33994616	Nrg1	NM_178591	overlaps 5'
10557326	-2.34224	4.64229e-06	chr7	132695796	132722988	Il4ra	NM_001008700	overlaps 3'
10469151	3.09736	4.68388e-06	chr2	10075198	10177344	Itih5	NM_172471	covers exon(s)
10410892	-2.02773	4.68886e-06	chr13	85354680	85428634	Rasa1	NM_145452	covers
10504148	1.56355	4.68886e-06	chr4	41960598	42110535	LOC100042555	NM_001099348	covers
10587503	-2.70009	4.70693e-06	chr9	83441937	83493899	Sh3bgrl2	NM_172507	covers
10575034	3.01567	4.70693e-06	chr8	109034791	109080808	Cdh3	NM_007665	overlaps 3'
10393364	3.53574	4.74753e-06	chr11	116506909	116515627	Cygb	NM_030206	overlaps 5'
10585438	-2.95064	4.74753e-06	chr9	54612614	54620917	Crabp1	NM_013496	covers
10491477	-1.76571	4.76055e-06	chr3	34548977	34551383	Sox2	NM_011443	overlaps 3'
10458555	-2.7668	4.76055e-06	chr18	38745915	38761069	Spry4	NM_011898	covers
10436456	-1.5996	4.76055e-06	chr16	62854160	62929166	Pros1	NM_011173	overlaps 3'
10476560	-1.8061	4.76202e-06	chr2	139503914	139584306	Sptlc3	NM_175467	downstream
10577792	3.98579	4.76989e-06	chr8	26151312	26212666	Plekha2	NM_031257	covers
10581013	2.94585	4.82772e-06	chr8	105156895	105309011	Cdh11	NM_009866	overlaps 5'
10508142	2.40907	4.83781e-06	chr4	125964038	125991574	Col8a2	NM_199473	overlaps 3'
10504172	1.71089	4.83781e-06	chr4	42566010	42600570	LOC545611	NM_001085530	upstream
10455065	-1.62907	4.83781e-06	chr18	37480035	37483569	Pcdhb5	NM_053130	overlaps 3'
10520612	1.73369	4.84648e-06	chr5	31224268	31233619	Khk	NM_008439	overlaps 3'
10424126	2.52441	4.84648e-06	chr15	54943879	55085757	Depdc6	NM_001037937	covers
10374453	-1.81094	4.84648e-06	chr11	19620358	19621475	Spred2	NM_033523	upstream
10427816	-1.73246	4.84648e-06	chr15	12291831	12528811	Pdzd2	NM_001081064	overlaps 5'
10504139	1.67665	4.84648e-06	chr4	41925875	42104792	LOC100038993	NM_001100596	covers
10562211	2.75672	4.85043e-06	chr7	31836699	31840674	Fxyd1	NM_052991	covers
10358581	2.01678	4.85255e-06	chr1	152522643	152522756	Hmcn1	NM_001024720	overlaps exon upstream
10466659	-4.5474	4.85255e-06	chr19	21377640	21547151	Gda	NM_010266	covers
10405058	3.1615	4.8892e-06	chr13	49678116	49688191	Omd	NM_012050	overlaps 3'
10371296	2.33505	4.89276e-06	chr10	82113178	82153395	Glt8d2	NM_029102	overlaps 5'
10388042	1.72666	4.95949e-06	chr11	70845443	70847015	6330403K07Rik	NM_134022	overlaps two exons
10503382	1.80235	4.97633e-06	chr4	13670583	13818712	Runx1t1	NM_009822	overlaps 5'
10446001	3.02392	4.97671e-06	chr17	56125934	56136304	Fsd1	NM_183178	overlaps 3'
10359307	-2.26464	5.06231e-06	chr1	162015167	162083673	Tnn	NM_177839	overlaps 5'
10346374	1.95347	5.18718e-06	chr1	58086813	58163257	Aox1	NM_009676	overlaps 3'
10590031	1.90498	5.2038e-06	chr9	118515827	118808057	Itga9	NM_133721	overlaps 3'
10381006	1.69597	5.2038e-06	chr11	98603187	98630320	Thra	NM_178060	overlaps 3'
10398446	3.10956	5.21817e-06	chr12	111517440	111519307	Dio3	NM_172119	overlaps 3'
10366266	2.91365	5.27715e-06	chr10	107769245	107850810	Pawr	NM_054056	covers exon(s)
10428579	-1.50774	5.27715e-06	chr15	52899816	53177738	Ext1	NM_010162	covers
10517287	2.44096	5.30314e-06	chr4	134117605	134260205	Man1c1	NM_207237	overlaps 5'
10603809	-3.12598	5.30314e-06	chrX	18735886	18736017	BC049702	NM_207524	downstream
10560530	-1.61957	5.30314e-06	chr7	20091153	20093680	Bloc1s3	NM_177692	overlaps 5'
10509204	2.73367	5.31128e-06	chr4	135803897	135830818	Tcea3	NM_011542	overlaps 3'
10496555	-3.35033	5.31453e-06	chr3	142163518	142282140	Gbp3	NM_018734	covers
10511416	1.79906	5.36095e-06	chr4	6614534	6917870	Tox	NM_145711	covers
10427590	3.52472	5.36095e-06	chr15	8584120	8660730	Slc1a3	NM_148938	covers
10410477	1.42506	5.38094e-06	chr13	70866686	70980689	Adamts16	NM_172053	overlaps 5'
10548701	1.36058	5.38094e-06	chr6	134400227	134516931	Lrp6	NM_008514	covers
10370210	1.6294	5.38094e-06	chr10	76171537	76188789	Col6a1	NM_009933	overlaps 5'
10507635	1.50404	5.39821e-06	chr4	118928046	118935043	Cldn19	NM_001038590	covers
10594418	1.98401	5.41001e-06	chr9	63800924	63869866	Smad6	NM_008542	covers
10517587	4.54205	5.42297e-06	chr4	137297648	137352238	Alpl	NM_007431	covers exon(s)
10554960	-2.67058	5.45965e-06	chr7	100228429	100230232	A830059I20Rik	NM_021427	overlaps 3'
10501199	2.36098	5.48307e-06	chr3	107729252	107734663	Gstm7	NM_026672	overlaps 5'
10566926	-1.75457	5.51628e-06	chr7	117957045	117987958	Rnf141	NM_025999	covers
10408557	2.89684	5.59047e-06	chr13	32933961	32990009	Serpinb1c	NM_173051	covers
10440993	-2.98336	5.59047e-06	chr16	92392196	92466370	Rcan1	NM_001081549	overlaps 3'
10474064	-2.69701	5.59047e-06	chr2	93027741	93041914	Trp53i11	NM_001025246	overlaps 3'
10567010	1.92336	5.59446e-06	chr7	119259531	119302571	Dkk3	NM_015814	covers
10438681	-1.84742	5.59446e-06	chr16	22985927	23029141	Kng2	NM_001102410	overlaps 3'
10362615	-2.06771	5.59446e-06	chr10	39332740	39375113	Traf3ip2	NM_134000	overlaps 3'
10459288	1.52651	5.6356e-06	chr18	62337470	62339613	Adrb2	NM_007420	overlaps 5'
10468452	2.26638	5.68159e-06	chr19	50218430	50752975	Sorcs1	NM_021377	overlaps 3'
10438639	2.18114	5.70872e-06	chr16	22468519	22657294	Dgkg	NM_138650	covers
10531737	2.53985	5.73029e-06	chr5	101108505	101148702	Hpse	NM_152803	overlaps 5'
10495416	-4.02831	5.73029e-06	chr3	109143601	109488612	Vav3	NM_020505	overlaps 3'
10394534	2.15206	5.73664e-06	chr12	9581303	9587727	Osr1	NM_011859	overlaps 3'
10603051	-2.60789	5.76223e-06	chrX	160347092	160370112	Ap1s2	NM_026887	overlaps 3'
10543058	3.35616	5.76678e-06	chr6	6827801	6874963	Dlx5	NM_010056	covers
10492355	1.82234	5.76678e-06	chr3	63099794	63186153	Mme	NM_008604	overlaps 3'
10371332	1.71276	5.77565e-06	chr10	82950195	82996807	Aldh1l2	NM_153543	covers
10529732	-1.70362	5.84499e-06	chr5	40005174	40146714	Hs3st1	NM_010474	overlaps 5'
10472368	1.95715	5.871e-06	chr2	65519055	65519144	Scn2a1	NM_001099298	overlaps exon downstream
10492091	2.46618	5.871e-06	chr3	54559504	54605179	Smad9	NM_019483	overlaps 3'
10587799	2.73208	5.95063e-06	chr9	92170558	92192573	Plscr2	NM_008880	overlaps 3'
10480842	2.54945	6.01161e-06	chr2	25475623	25477522	Tmem141	NM_001040130	overlaps 5'
10472933	2.26115	6.01161e-06	chr2	73150709	73175864	Scrn3	NM_029022	overlaps 3'
10580577	2.25747	6.06039e-06	chr8	94322424	94325553	Irx3	NM_008393	overlaps 5'
10408798	-3.35421	6.06039e-06	chr13	40811044	40833510	Tcfap2a	NM_011547	covers
10585610	-1.48369	6.06039e-06	chr9	56842775	56910615	Ptpn9	NM_019651	overlaps 3'
10544333	-1.71204	6.06827e-06	chr6	41261232	41264710	1810049H19Rik	NM_001003405	overlaps 5'
10455080	-2.38302	6.07975e-06	chr18	37560509	37563563	Pcdhb9	NM_053134	overlaps 3'
10382321	3.92162	6.07975e-06	chr11	110927478	110936965	Kcnj2	NM_008425	overlaps 3'
10376269	1.44286	6.07975e-06	chr11	57458944	57601003	Galnt10	NM_134189	overlaps 3'
10600597	-1.83084	6.14296e-06	chrX	78316050	78341802	Tmem47	NM_138751	overlaps 3'
10586433	-2.25093	6.23458e-06	chr9	65477455	65508335	Rbpms2	NM_028030	covers
10458999	2.06748	6.26215e-06	chr18	58169791	58369459	Fbn2	NM_010181	covers exon(s)
10485711	2.82061	6.28368e-06	chr2	110201082	110203150	1110018M03Rik	NM_026271	overlaps 5'
10550605	-2.42288	6.28368e-06	chr7	19766531	19791831	Gpr4	NM_175668	upstream
10356520	1.44821	6.28368e-06	chr1	92662688	92740505	Mlph	NM_053015	upstream
10603431	-1.39174	6.29751e-06	chrX	7638430	7651766	Suv39h1	NM_011514	overlaps 5'
10409551	-2.73351	6.29751e-06	chr13	55926415	55932786	Pitx1	NM_011097	overlaps 5'
10584208	2.96549	6.29751e-06	chr9	35259661	35311928	Cdon	NM_021339	covers exon(s)
10511363	1.44202	6.31482e-06	chr4	4060680	4065592	Penk1	NM_001002927	covers
10522467	2.3904	6.32921e-06	chr5	74591321	74595506	Rasl11b	NM_026878	covers
10544829	2.21864	6.35076e-06	chr6	52718791	53018589	Jazf1	NM_173406	overlaps 5'
10536483	-1.57166	6.35411e-06	chr6	17015193	17055828	Tes	NM_207176	overlaps 3'
10559667	-2.6255	6.35411e-06	chr7	4724657	4729627	Il11	NM_008350	overlaps 5'
10493798	2.05001	6.38637e-06	chr3	90341295	90347073	S100a16	NM_026416	covers
10416974	1.71811	6.41137e-06	chr14	117324652	118375766	Gpc6	NM_001079844	covers exon(s)
10598101	1.37042	6.43976e-06	chr9_random	423383	423661	NA	NA	NA
10503186	-1.81731	6.43976e-06	chr4	8759622	8759765	Chd7	NM_001081417	overlaps exon downstream
10471555	-2.55076	6.45507e-06	chr2	33071481	33103234	Angptl2	NM_011923	overlaps 3'
10506929	-1.6077	6.45507e-06	chr4	108908237	108927174	Calr4	NM_001033226	overlaps 3'
10432032	3.63912	6.47012e-06	chr15	97684858	97738727	Vdr	NM_009504	overlaps 5'
10523766	-1.64195	6.50876e-06	chr5	105948423	106037977	Lrrc8c	NM_133897	covers
10358535	2.20668	6.5147e-06	chr1	152477784	152477911	Hmcn1	NM_001024720	overlaps exon upstream
10594645	-1.62891	6.54646e-06	chr9	66691471	66767494	Rab8b	NM_173413	overlaps 5'
10556297	-3.07403	6.62585e-06	chr7	117771175	117773334	Adm	NM_009627	covers
10527233	-1.7392	6.63073e-06	chr5	144383336	144471119	Pscd3	NM_011182	covers
10514576	2.07105	6.68791e-06	chr4	98421589	98484228	Ankrd38	NM_172872	overlaps 5'
10567564	-1.69464	6.70597e-06	chr7	128100550	128125798	Cdr2	NM_007672	covers exon(s)
10562323	-1.35972	6.70597e-06	chr7	34894566	34918287	Wtip	NM_207212	covers
10496091	-2.21496	6.72858e-06	chr3	130813215	130927239	Lef1	NM_010703	covers
10350864	1.97973	6.73322e-06	chr1	159436941	159498556	Sec16b	NM_033354	overlaps 3'
10476301	-2.42802	6.74276e-06	chr2	131317679	131350908	Smox	NM_145533	overlaps 3'
10352867	2.67337	6.74757e-06	chr1	196446023	196643063	Plxna2	NM_008882	overlaps 3'
10585932	-1.24021	6.81519e-06	chr9	59504415	59527182	Pkm2	NM_011099	overlaps 3'
10555323	1.6091	6.81519e-06	chr7	107434030	107468209	P4ha3	NM_177161	overlaps 3'
10379228	-4.34668	6.81519e-06	chr11	78734289	78773725	Nos2	NM_010927	covers
10482500	2.54754	6.81519e-06	chr2	50985959	51004631	Rnd3	NM_028810	overlaps 5'
10477920	1.94317	6.81796e-06	chr2	156601165	156607394	Dlgap4	NM_001042487	downstream
10562360	-1.70583	6.87892e-06	chr7	34986346	35015302	Gpi1	NM_008155	covers
10540523	3.08995	6.90655e-06	chr6	112223752	112280424	Lmcd1	NM_144799	covers
10504178	1.57814	6.91591e-06	chr4	42600737	42603472	Ccl21c	NM_023052	upstream
10419082	-3.03515	6.95114e-06	chr14	41807024	41827064	5730469M10Rik	NM_027464	covers
10563362	-1.42914	6.98867e-06	chr7	52965631	52973310	Sphk2	NM_020011	covers
10421258	-1.50128	6.9895e-06	chr14	70563420	70577479	Pdlim2	NM_145978	covers
10578222	2.36287	6.9895e-06	chr8	37630799	37921129	Dlc1	NM_015802	overlaps 5'
10407387	3.01105	6.99658e-06	chr13	120281511	120284277	EG633640	NM_001039244	overlaps two exons
10416057	1.58663	7.02162e-06	chr14	66587413	66600385	Clu	NM_013492	covers
10405033	2.42215	7.02162e-06	chr13	49600179	49628164	Ecm2	NM_001012324	overlaps 3'
10563099	-1.46129	7.02162e-06	chr7	52378395	52378481	Rps11	NM_013725	inside intron
10584600	-1.80719	7.03501e-06	chr9	41390349	41390554	Sorl1	NM_011436	downstream
10500847	1.51867	7.03501e-06	chr3	103818892	104023950	Magi3	NM_133853	covers
10504169	1.60116	7.04324e-06	chr4	42471734	42476567	4933409K07Rik	NM_178649	overlaps 3'
10352905	1.84591	7.06572e-06	chr1	196765080	196787475	Cd34	NM_001111059	covers exon(s)
10439936	-1.92591	7.08833e-06	chr16	55811491	55838967	Nfkbiz	NM_030612	overlaps 5'
10509901	1.39955	7.08833e-06	chr4	140566596	140578815	Crocc	NM_172122	overlaps 3'
10485388	1.94876	7.08833e-06	chr2	101790360	102026517	Ldlrad3	NM_178886	covers exon(s)
10472050	4.8022	7.08833e-06	chr2	51893633	51912206	Tnfaip6	NM_009398	overlaps 3'
10547100	1.44135	7.11344e-06	chr6	115904829	115944982	Plxnd1	NM_026376	covers exon(s)
10568873	-2.68672	7.12404e-06	chr7	147164836	147178434	Adam8	NM_007403	covers
10515007	3.06669	7.2848e-06	chr4	108072822	108079319	Gpx7	NM_024198	overlaps 5'
10359689	2.58624	7.2848e-06	chr1	166367240	166388486	Atp1b1	NM_009721	covers
10461979	2.55076	7.37341e-06	chr19	20676458	20717952	Aldh1a1	NM_013467	covers
10472962	2.45189	7.37341e-06	chr2	74535818	74538265	Hoxd9	NM_013555	covers
10590663	-2.90572	7.37341e-06	chr9	4417889	4796142	Gria4	NM_001113181	overlaps 3'
10346551	-1.34681	7.38359e-06	chr1	58768352	58812017	Cflar	NM_207653	overlaps 5'
10505954	-1.69547	7.42508e-06	chr4	94405986	94541630	Tek	NM_013690	covers
10372028	2.7519	7.45333e-06	chr10	94255931	94407212	Plxnc1	NM_018797	overlaps 5'
10375667	-1.5097	7.45333e-06	chr11	49838833	49918237	Rnf130	NM_021540	overlaps 3'
10389775	1.6648	7.45333e-06	chr11	89844731	89864208	Pctp	NM_008796	overlaps 5'
10593713	1.85606	7.45333e-06	chr9	54392603	54407994	Cib2	NM_019686	covers
10446928	-1.46553	7.49356e-06	chr17	75404869	75791109	Ltbp1	NM_206958	covers
10514054	1.4984	7.4999e-06	chr4	81941635	82151027	Nfib	NM_001113209	covers exon(s)
10527605	1.49273	7.4999e-06	chr5	148768896	149125658	C130038G02Rik	NM_029920	overlaps 3'
10546163	1.55497	7.50061e-06	chr6	88833468	88848694	Mcm2	NM_008564	covers
10566632	1.37977	7.50061e-06	chr7	114891969	114901510	Cyb5r2	NM_177216	overlaps 5'
10395252	-1.59916	7.50061e-06	chr12	33063859	33067804	Pik3cg	NM_020272	upstream
10571860	3.21734	7.56507e-06	chr8	59799780	59803314	Hand2	NM_010402	overlaps 3'
10406270	-2.12287	7.59451e-06	chr13	75977358	75987599	Glrx	NM_053108	covers
10560919	-1.78297	7.59451e-06	chr7	25763186	25790956	Atp1a3	NM_144921	covers
10568785	-2.79777	7.59451e-06	chr7	146082519	146101189	Bnip3	NM_009760	overlaps 5'
10497237	2.11682	7.60174e-06	chr3	9691898	9833630	Pag1	NM_053182	overlaps 5'
10421737	-3.60722	7.63031e-06	chr14	78677253	78707850	Tnfsf11	NM_011613	overlaps 5'
10569344	5.87926	7.71479e-06	chr7	149836673	149845394	Igf2	NM_010514	overlaps 5'
10406407	-1.73102	7.79836e-06	chr13	81022673	81035303	Arrdc3	NM_001042591	covers
10605986	2.1086	7.81858e-06	chrX	98274543	98280713	Slc7a3	NM_007515	covers
10357345	2.05715	7.88e-06	chr1	127810213	128389504	E030049G20Rik	NM_172484	overlaps 5'
10406934	-3.82838	7.90803e-06	chr13	104146330	104147784	Sfrs12	NM_172592	downstream
10348739	2.42795	7.93618e-06	chr1	95132418	95197642	Sned1	NM_172463	covers
10598674	1.59855	7.95667e-06	chrX	12514091	12515254	Usp9x	NM_009481	upstream
10550394	-1.40386	7.98018e-06	chr7	17491839	17496254	Ptgir	NM_008967	overlaps 3'
10465474	-1.29198	8.10185e-06	chr19	6981196	6984566	Prdx5	NM_012021	covers
10568050	-1.39273	8.12005e-06	chr7	133938748	133942697	Aldoa	NM_007438	covers
10599001	-1.77655	8.14518e-06	chrX	21061752	21066290	Agtr2	NM_007429	overlaps 3'
10543017	3.58209	8.21495e-06	chr6	5433351	5446309	Pdk4	NM_013743	overlaps 5'
10565727	-2.09449	8.24449e-06	chr7	105499187	105509798	Tsku	NM_001024619	covers
10605874	-2.47993	8.32948e-06	chrX	94531258	94572511	Eda2r	NM_175540	covers
10404376	2.90554	8.47029e-06	chr13	30428326	30474736	Agtr1a	NM_177322	overlaps 3'
10456400	-1.54538	8.49038e-06	chr18	67550373	67562403	Tubb6	NM_026473	covers
10548892	-2.47766	8.51873e-06	chr6	136872181	136890238	Arhgdib	NM_007486	covers
10408220	-2.11756	8.51873e-06	chr13	23773336	23775828	Hist1h2ac	NM_178189	overlaps 5'
10428594	-2.71583	8.51873e-06	chr15	53293356	53733991	Samd12	NM_177225	overlaps 5'
10562847	-1.49745	8.54144e-06	chr7	51804986	51809293	Nr1h2	NM_009473	covers
10576288	-1.81421	8.54144e-06	chr8	125856613	125893422	Spire2	NM_172287	overlaps 3'
10460591	-1.22243	8.54144e-06	chr19	5460616	5465052	Fibp	NM_021438	covers
10523772	-3.26371	8.54144e-06	chr5	106129055	106244229	Lrrc8d	NM_178701	covers
10378572	1.50585	8.54144e-06	chr11	75281581	75284147	2010305C02Rik	NM_027249	overlaps 3'
10403081	-1.71247	8.54144e-06	chr12	117445523	117501498	Wdr60	NM_146039	overlaps 5'
10361771	3.25661	8.54144e-06	chr10	12810594	12850533	Plagl1	NM_009538	covers exon(s)
10344750	-3.99802	8.552e-06	chr1	9788211	9892651	Sgk3	NM_001037759	covers
10504121	1.55632	8.552e-06	chr4	41756706	41757377	Ccl21c	NM_023052	upstream
10358656	1.70244	8.64561e-06	chr1	152649947	152650068	Hmcn1	NM_001024720	overlaps exon upstream
10515396	-1.62825	8.64561e-06	chr4	116792482	116794990	Tctex1d4	NM_175030	upstream
10577641	-2.67722	8.64561e-06	chr8	25548087	25549418	1810011O10Rik	NM_026931	covers
10561212	-1.53982	8.64561e-06	chr7	28090161	28122711	Ltbp4	NM_175641	overlaps 5'
10363541	-3.04687	8.64561e-06	chr10	61533770	61535370	2010107G23Rik	NM_027251	downstream
10413609	2.38268	8.64561e-06	chr14	31692726	31694794	Mustn1	NM_181390	covers exon(s)
10372208	1.97057	8.64561e-06	chr10	106373233	106560724	Acss3	NM_198636	covers
10440091	1.68308	8.69889e-06	chr16	57624369	57754850	Col8a1	NM_007739	overlaps 5'
10568001	1.38436	8.73646e-06	chr7	133816384	133819871	Sult1a1	NM_133670	overlaps 5'
10495854	1.91991	8.73892e-06	chr3	123149831	123209521	Prss12	NM_008939	overlaps 3'
10406663	1.14036	8.7994e-06	chr13	94541714	94710870	Arsb	NM_009712	covers exon(s)
10574259	2.75583	8.83961e-06	chr8	97501009	97538096	Gpr56	NM_018882	covers
10351477	-3.23502	8.85555e-06	chr1	172207451	172216900	Sh2d1b1	NM_012009	covers
10425852	-2.0161	8.86515e-06	chr15	84062473	84146039	Parvb	NM_133167	overlaps 3'
10458033	-1.25618	8.8772e-06	chr18	33361075	33373470	Stard4	NM_133774	overlaps 5'
10566132	-1.37772	8.8772e-06	chr7	109387640	109398610	Rhog	NM_019566	overlaps two exons
10575120	1.50671	8.8772e-06	chr8	109459650	109538092	Sntb2	NM_009229	overlaps 3'
10418702	1.31913	8.8772e-06	chr14	32173066	32249264	Sh3bp5	NM_011894	covers
10502156	-1.90264	8.8772e-06	chr3	129617897	129673124	Ccdc109b	NM_025779	overlaps 5'
10412921	1.76515	8.8772e-06	chr14	20570479	20631009	Nid2	NM_008695	overlaps 3'
10500183	1.41257	8.8772e-06	chr3	95480124	95491781	Adamtsl4	NM_144899	covers
10497931	-1.39768	8.8772e-06	chr3	39256297	39258512	Fat4	NM_183221	downstream
10412260	-1.50468	8.8772e-06	chr13	115243537	115248938	Fst	NM_008046	overlaps 5'
10466712	2.24396	8.8772e-06	chr19	23377099	23522842	Mamdc2	NM_174857	overlaps 5'
10380116	2.22025	8.8772e-06	chr11	87478118	87549040	Rnf43	NM_172448	covers
10608107	-1.41144	8.87953e-06	chrY	144999	582181	Eif2s3y	NM_012011	covers
10363231	2.44978	8.87953e-06	chr10	57514350	57531636	Smpdl3a	NM_020561	overlaps 3'
10356475	-1.38922	8.87953e-06	chr1	90569702	90598766	Arl4c	NM_177305	covers
10575211	1.40343	8.89731e-06	chr8	110075144	110075213	Wwp2	NM_025830	inside intron
10439710	1.40355	8.93599e-06	chr16	45746356	45844491	Phldb2	NM_153412	overlaps 5'
10607206	-3.24788	8.9499e-06	chrX	143818021	143863735	Il13ra2	NM_008356	overlaps 5'
10459866	-5.25107	8.99331e-06	chr18	78296830	78320061	Slc14a1	NM_028122	overlaps 5'
10423836	2.51507	8.9969e-06	chr15	38908478	38918665	Cthrc1	NM_026778	overlaps 3'
10564343	-1.67429	8.9969e-06	chr7	72441054	72516125	Tjp1	NM_009386	overlaps 5'
10350753	-2.03425	9.07878e-06	chr1	155747075	155756844	Glul	NM_008131	overlaps 3'
10500666	1.49931	9.13051e-06	chr3	100844159	100914089	Ptgfrn	NM_011197	overlaps 5'
10556280	-1.24753	9.13077e-06	chr7	117365275	117427020	Swap70	NM_009302	overlaps 3'
10446229	-2.68218	9.16297e-06	chr17	57244808	57247180	Tnfsf9	NM_009404	overlaps 3'
10389879	1.78436	9.16297e-06	chr11	94098912	94103863	Wfikkn2	NM_181819	overlaps 5'
10352234	1.84957	9.1894e-06	chr1	182262442	182352015	Itpkb	NM_001081175	covers exon(s)
10559796	-2.25347	9.20735e-06	chr7	6658671	6683130	Peg3	NM_008817	overlaps 5'
10411395	1.16124	9.2345e-06	chr13	98669404	98976122	Rgnef	NM_012026	overlaps 5'
10493555	2.76711	9.2345e-06	chr3	89324343	89471327	Kcnn3	NM_080466	covers exon(s)
10492169	2.67219	9.26507e-06	chr3	55586434	55588923	Mab21l1	NM_010750	inside exon
10444824	2.65483	9.327e-06	chr17	35561822	35566994	H2-Q6	NM_207648	overlaps 3'
10471154	-3.05982	9.34805e-06	chr2	31325790	31376190	Ass1	NM_007494	overlaps 3'
10537026	-2.04024	9.36585e-06	chr6	30518369	30541747	Cpa4	NM_027926	covers
10474141	1.97855	9.39527e-06	chr2	102498817	102622311	Slc1a2	NM_011393	covers
10461930	-2.22412	9.50377e-06	chr19	18787726	18792919	D030056L22Rik	NM_177640	overlaps 3'
10374236	-3.0541	9.53114e-06	chr11	9018106	9036173	Upp1	NM_009477	overlaps 3'
10525942	-2.58755	9.5685e-06	chr5	128112632	128187384	Glt1d1	NM_177005	covers exon(s)
10445119	1.42953	9.5685e-06	chr17	37407179	37411434	H2-M3	NM_013819	overlaps 3'
10523376	1.97678	9.57109e-06	chr5	96802974	97213747	Fras1	NM_175473	overlaps 3'
10370000	1.78084	9.57109e-06	chr10	75246558	75261329	Gstt1	NM_008185	overlaps 5'
10416541	1.46481	9.67617e-06	chr14	77556623	78121570	Enox1	NM_172813	overlaps 3'
10583519	-2.11557	9.70622e-06	chr9	20820404	20833258	Icam1	NM_010493	overlaps 3'
10556957	-1.32428	9.76625e-06	chr7	127821260	127876830	Vwa3a	NM_177697	upstream
10503194	-1.42787	9.771e-06	chr4	8767536	8767703	Chd7	NM_001081417	overlaps exon downstream
10573747	-1.52287	9.77724e-06	chr8	90796302	90853860	Adcy7	NM_001037724	covers
10486875	-1.83681	9.79253e-06	chr2	121371265	121632793	Frmd5	NM_172673	overlaps 5'
10455104	-1.59109	9.87084e-06	chr18	37633194	37635994	Pcdhb15	NM_053140	covers
10423568	1.62124	9.88413e-06	chr15	33527345	33529337	Pgcp	NM_176073	downstream
10556381	-2.43746	9.88413e-06	chr7	119369370	119497489	Mical2	NM_177282	covers
10472436	1.82909	9.96314e-06	chr2	67942729	67960747	B3galt1	NM_020283	covers
10378570	-1.21777	9.96314e-06	chr11	75277379	75279074	2010305C02Rik	NM_027249	upstream
10606989	1.25152	9.96314e-06	chrX	137074067	137135061	Tsc22d3	NM_001077364	covers
10540298	-2.9444	9.96314e-06	chr6	103460870	103700196	Chl1	NM_007697	overlaps 3'
10427402	1.25471	9.96314e-06	chr15	3267760	3533231	Ghr	NM_001048147	covers
10465246	-1.4504	9.96314e-06	chr19	5850974	5875265	1200004M23Rik	NM_026169	overlaps 5'
10559207	-2.39318	9.96314e-06	chr7	149646717	149680505	Lsp1	NM_019391	covers
10552874	-1.45093	9.98736e-06	chr7	52471123	52489005	Tead2	NM_011565	overlaps 3'
10423293	-1.28413	1.00752e-05	chr15	25552681	25743426	Myo10	NM_019472	overlaps 3'
10411171	2.00251	1.00752e-05	chr13	95794460	96020260	Pde8b	NM_172263	covers
10357870	3.74741	1.01355e-05	chr1	135806855	135817954	Prelp	NM_054077	overlaps 5'
10531560	-1.19548	1.01355e-05	chr5	98313707	98459981	Antxr2	NM_133738	overlaps 5'
10455299	2.31308	1.01355e-05	chr18	42213321	42318105	Sh3rf2	NM_172966	covers
10607712	-3.04544	1.01462e-05	chrX	159951836	159987609	Grpr	NM_008177	overlaps 5'
10369844	1.45728	1.01572e-05	chr10	70387834	70622438	Bicc1	NM_031397	covers
10363868	1.49703	1.03148e-05	chr10	69903580	70021479	1200015N20Rik	NM_024244	covers
10380560	1.11657	1.03392e-05	chr11	95610381	95625363	Zfp652	NM_201609	covers exon(s)
10592535	2.30749	1.03417e-05	chr9	41776572	41932372	Sorl1	NM_011436	overlaps 5'
10459496	-2.41346	1.03417e-05	chr18	66216509	66451486	Ccbe1	NM_178793	covers exon(s)
10348321	-1.449	1.0446e-05	chr1	89749886	89841065	Usp40	NM_001033291	downstream
10414269	-2.72515	1.04495e-05	chr14	45216340	45216903	BC061237	NM_198677	downstream
10381939	1.3679	1.04495e-05	chr11	105701957	105786046	Tanc2	NM_181071	covers exon(s)
10408879	-2.28195	1.04495e-05	chr13	43290888	43399645	Gfod1	NM_001033399	overlaps 5'
10453057	6.54938	1.05206e-05	chr17	80106293	80114381	Cyp1b1	NM_009994	overlaps 5'
10579776	1.63982	1.05206e-05	chr8	79774265	80041806	Arhgap10	NM_030113	overlaps 5'
10425287	1.42839	1.05231e-05	chr15	79346898	79358169	Kdelr3	NM_134090	overlaps 3'
10419596	-1.19378	1.05233e-05	chr14	52625757	52640408	Zfp219	NM_027248	covers
10421172	-2.2274	1.05381e-05	chr14	69859903	69903160	Slc25a37	NM_026331	covers
10457359	1.54316	1.05381e-05	chr18	7350973	7561848	Mpp7	NM_001081287	covers exon(s)
10445325	1.53677	1.0559e-05	chr17	43938800	44176465	Rcan2	NM_207649	overlaps 3'
10556082	2.40154	1.0559e-05	chr7	114738780	114892097	Ppfibp2	NM_008905	overlaps 3'
10554969	2.53785	1.0559e-05	chr7	103319754	104057064	Odz4	NM_011858	covers
10506360	-1.33155	1.06131e-05	chr4	102431827	102644468	Sgip1	NM_144906	covers
10348653	-1.64133	1.06792e-05	chr1	94728263	94756773	Gpc1	NM_016696	overlaps 3'
10378568	-1.76645	1.07651e-05	chr11	75277218	75277312	2010305C02Rik	NM_027249	upstream
10434758	-1.89024	1.084e-05	chr16	23224835	23360421	St6gal1	NM_145933	overlaps 3'
10590489	-2.06465	1.084e-05	chr9	122832196	122840146	Zfp105	NM_009544	overlaps 3'
10519324	1.16963	1.084e-05	chr5	3344312	3522225	Cdk6	NM_009873	overlaps 3'
10360415	-3.92741	1.084e-05	chr1	176763916	176851950	Grem2	NM_011825	overlaps 5'
10446473	2.18343	1.09101e-05	chr17	68046605	68171989	Lama1	NM_008480	overlaps 3'
10476538	-1.1966	1.09101e-05	chr2	138082320	138113160	Btbd3	NM_001025431	overlaps 3'
10426894	2.1267	1.09101e-05	chr15	100165351	100170806	ENSMUSG00000058057	NM_001081471	covers
10478415	1.60312	1.09101e-05	chr2	163646635	163658882	Wisp2	NM_016873	covers exon(s)
10370544	1.6376	1.09101e-05	chr10	78527119	78560302	2610008E11Rik	NM_001004362	overlaps 5'
10369690	1.16045	1.09411e-05	chr10	62276161	62342752	Ccar1	NM_026201	upstream
10485213	1.43862	1.10024e-05	chr2	93259268	93302653	Cd82	NM_007656	covers
10436978	2.55157	1.10437e-05	chr16	93683460	93691232	Cbr3	NM_173047	covers
10433776	1.33479	1.10437e-05	chr16	14705952	14709478	Snai2	NM_011415	overlaps 3'
10346562	-1.34789	1.11273e-05	chr1	58813722	58815728	Cflar	NM_207653	overlaps 3'
10493812	-1.34739	1.11603e-05	chr3	90407689	90409967	S100a4	NM_011311	covers
10564631	1.4566	1.11938e-05	chr7	81420304	81699666	Slco3a1	NM_023908	covers
10469793	-1.99426	1.12035e-05	chr2	24070937	24081221	Il1f6	NM_019450	overlaps 3'
10449608	1.63774	1.12755e-05	chr17	29927293	30107032	Mdga1	NM_001081160	covers
10576235	1.90131	1.1441e-05	chr8	125710142	125725125	Dpep1	NM_007876	covers exon(s)
10361918	2.60684	1.1441e-05	chr10	19432393	19479859	Il20ra	NM_172786	overlaps 3'
10385903	1.60105	1.1441e-05	chr11	53868433	53882470	Pdlim4	NM_019417	covers
10466521	3.41879	1.15209e-05	chr19	17400631	17447334	Gcnt1	NM_173442	covers
10584595	-1.57168	1.15209e-05	chr9	41388824	41400910	Sorl1	NM_011436	downstream
10440019	-1.59815	1.15396e-05	chr16	56805274	56886279	Tmem45a	NM_019631	overlaps 5'
10508135	1.13642	1.15396e-05	chr4	125939649	125953127	Trappc3	NM_013718	overlaps 3'
10589640	-1.47853	1.1583e-05	chr9	110747010	110759026	1700112C13Rik	NM_183103	overlaps 3'
10504106	1.8304	1.1583e-05	chr4	41707382	41716347	Il11ra1	NM_010549	covers
10552037	-1.40505	1.1583e-05	chr7	31536490	31541153	Sbsn	NM_001083903	overlaps 3'
10349834	1.58659	1.1583e-05	chr1	134942617	135002729	Mdm4	NM_008575	upstream
10502359	1.39111	1.1583e-05	chr3	137594569	137644509	Dapp1	NM_011932	covers exon(s)
10491780	-3.13758	1.16006e-05	chr3	40549418	40594373	Hspa4l	NM_011020	covers
10392560	2.61785	1.16781e-05	chr11	109962136	110029467	Abca9	NM_147220	overlaps 5'
10456922	-1.65167	1.17767e-05	chr18	78135249	78231750	Siglec15	NM_001101038	downstream
10554521	1.71306	1.18588e-05	chr7	88358624	88479419	Pde8a	NM_008803	covers
10546430	1.8696	1.1929e-05	chr6	92727402	92727481	Adamts9	NM_175314	overlaps exon upstream
10551293	-1.93353	1.1929e-05	chr7	27904994	27918679	Cyp2f2	NM_007817	overlaps 3'
10454235	1.89072	1.19479e-05	chr18	22503590	22684047	Nol4	NM_199024	downstream
10454198	-2.36723	1.20104e-05	chr18	21103126	21142349	Rnf125	NM_026301	overlaps 3'
10350331	-1.32928	1.2272e-05	chr1	138521522	138524901	Zfp281	NM_177643	overlaps 3'
10492402	1.86903	1.23959e-05	chr3	64753191	65182148	Kcnab1	NM_010597	covers
10390103	1.63949	1.24399e-05	chr11	94887572	94902639	Pdk2	NM_133667	overlaps 5'
10439138	1.74576	1.24808e-05	chr16	33975623	34573255	Umps	NM_009471	upstream
10487040	1.63819	1.24808e-05	chr2	125126332	125333729	Fbn1	NM_007993	overlaps 5'
10362717	1.53455	1.25577e-05	chr10	40603379	40658375	Wasf1	NM_031877	overlaps 3'
10373577	-1.16353	1.25577e-05	chr10	128254958	128258662	Ormdl2	NM_024180	overlaps 5'
10412394	-1.06	1.25577e-05	chr13	120123124	120197818	Nnt	NM_008710	overlaps 5'
10419874	1.75262	1.25874e-05	chr14	55525569	55531931	Slc22a17	NM_021551	covers
10348096	-1.0729	1.25924e-05	chr1	88600394	88946670	Dis3l2	NM_153530	covers
10568668	1.35918	1.2598e-05	chr7	141074882	141416780	Adam12	NM_007400	covers
10520950	-1.30166	1.2598e-05	chr5	32722373	32723345	Ppp1cb	NM_172707	upstream
10478048	2.01342	1.27169e-05	chr2	158132229	158158588	Lbp	NM_008489	overlaps 3'
10438815	-1.20633	1.27169e-05	chr16	28826262	28929784	1600021P15Rik	NM_177718	overlaps 5'
10581266	3.03162	1.27169e-05	chr8	107991392	107995289	Tppp3	NM_026481	overlaps 5'
10376832	-3.29865	1.27169e-05	chr11	62062486	62079954	Adora2b	NM_007413	overlaps 3'
10380514	1.36235	1.27169e-05	chr11	95198332	95243186	5730593F17Rik	NM_172543	overlaps 3'
10601980	3.10082	1.27608e-05	chrX	135747710	135772871	Mum1l1	NM_175541	covers
10435948	1.2068	1.27792e-05	chr16	45094166	45128037	Ccdc80	NM_026439	overlaps 3'
10459363	1.26864	1.27826e-05	chr18	63269177	63317015	9430028L06Rik	NM_001039485	upstream
10360377	-4.27003	1.29038e-05	chr1	175662412	175671878	Ifi204	NM_008329	downstream
10492428	-2.21297	1.29407e-05	chr3	65332369	65359440	Tiparp	NM_178892	overlaps 3'
10502224	-1.90795	1.29851e-05	chr3	131025656	131047853	Sgms2	NM_028943	overlaps 5'
10425333	2.0211	1.29863e-05	chr15	79745654	79745932	Cbx7	NM_144811	downstream
10480090	1.87991	1.30726e-05	chr2	12028287	12223547	Itga8	NM_001001309	overlaps 5'
10538307	-1.38759	1.30961e-05	chr6	52212778	52217073	Hoxa13	NM_008264	promoter
10460127	-2.86568	1.31199e-05	chr18	89470527	89938528	Dok6	NM_001039173	overlaps 5'
10455092	-1.83285	1.31346e-05	chr18	37595439	37597826	Pcdhb12	NM_053137	inside exon
10543319	1.23436	1.31394e-05	chr6	22256522	22306098	D6Wsu176e	NM_138587	overlaps 5'
10536220	1.23592	1.32115e-05	chr6	4455697	4491543	Col1a2	NM_007743	overlaps 3'
10459827	1.45702	1.32115e-05	chr18	77701074	77803831	8030462N17Rik	NM_178670	downstream
10467139	1.42202	1.32115e-05	chr19	34566804	34601912	Lipa	NM_001111100	overlaps 3'
10452639	1.64898	1.32115e-05	chr17	71323303	71339856	Mylc2b	NM_023402	overlaps 5'
10514732	-2.0149	1.32115e-05	chr4	102843259	102887489	Slc35d1	NM_177732	covers
10468668	2.21961	1.32115e-05	chr19	56986849	57082718	Afap1l2	NM_146102	overlaps 5'
10583207	1.49484	1.32276e-05	chr9	13424434	13511045	Mtmr2	NM_023858	upstream
10580324	2.26742	1.32276e-05	chr8	87632452	87646994	Zfp791	NM_001037745	covers
10558921	-1.66894	1.32355e-05	chr7	148641105	148646642	Pnpla2	NM_025802	covers
10467124	1.20247	1.32758e-05	chr19	34315581	34329826	Acta2	NM_007392	overlaps 5'
10569972	-1.66787	1.33206e-05	chr8	4493504	4525757	Lass4	NM_026058	overlaps 3'
10565330	-1.30803	1.33723e-05	chr7	91763555	91838319	Zfand6	NM_022985	covers
10443408	-3.30308	1.33723e-05	chr17	28906293	28915649	Mapk13	NM_011950	covers
10582658	2.40402	1.33723e-05	chr8	127080487	127100793	Agt	NM_007428	overlaps 5'
10498827	-2.79121	1.33723e-05	chr3	79260172	79297397	Ppid	NM_026352	upstream
10407350	-1.18679	1.34523e-05	chr13	119503841	119580927	Fgf10	NM_008002	overlaps 3'
10403743	-1.21388	1.34523e-05	chr13	16106308	16119111	Inhba	NM_008380	overlaps 3'
10576088	1.82466	1.34523e-05	chr8	124793469	124796546	Zfpm1	NM_009569	upstream
10422321	1.45089	1.34523e-05	chr14	119274742	119324609	Dzip1	NM_025943	overlaps 5'
10540897	2.18113	1.34523e-05	chr6	115310969	115440419	Pparg	NM_011146	covers
10383479	-2.68981	1.34632e-05	chr11	120624108	120625733	Rfng	NM_009053	downstream
10553829	-1.36676	1.35266e-05	chr7	67300531	67300989	Snrpn	NM_001082962	upstream
10553831	-1.36676	1.35266e-05	chr7	67300531	67300989	Snrpn	NM_001082962	upstream
10511881	1.24437	1.35543e-05	chr4	26251653	26273799	Manea	NM_172865	overlaps 5'
10400350	-1.2145	1.35761e-05	chr12	55959802	55963864	Cfl2	NM_007688	covers
10591773	1.23158	1.3642e-05	chr9	22124391	22125902	Anln	NM_028390	downstream
10440522	1.90939	1.3642e-05	chr16	85794072	85803344	Adamts1	NM_009621	covers exon(s)
10402473	1.84878	1.3642e-05	chr12	106001324	106103286	Clmn	NM_001040682	overlaps 5'
10436369	-1.84527	1.3769e-05	chr16	57549355	57572903	2610528E23Rik	NM_025599	inside intron
10420171	-1.58725	1.37854e-05	chr14	56387929	56402856	Adcy4	NM_080435	overlaps 5'
10573979	1.75811	1.37854e-05	chr8	96334738	96493288	Gnao1	NM_010308	overlaps 3'
10494978	-4.02074	1.37854e-05	chr3	103664215	103716634	Ptpn22	NM_008979	overlaps 3'
10512327	1.506	1.37854e-05	chr4	41902019	41925853	4933409K07Rik	NM_178649	overlaps 5'
10508986	1.60028	1.38086e-05	chr4	134024282	134029753	Stmn1	NM_019641	covers
10556598	-1.91495	1.38826e-05	chr7	124524493	124811144	Xylt1	NM_175645	overlaps 3'
10518408	1.52493	1.39059e-05	chr4	147284169	147310813	Plod1	NM_011122	covers
10421768	-1.3567	1.39149e-05	chr14	78909687	78914127	Dgkh	NM_001081336	downstream
10421758	-1.32497	1.3942e-05	chr14	78905927	78922457	Dgkh	NM_001081336	downstream
10517141	1.22199	1.3942e-05	chr4	133520654	133523906	Hmgn2	NM_016957	overlaps 5'
10401564	-1.07345	1.3942e-05	chr12	86259098	86311794	1110018G07Rik	NM_178065	covers
10512334	1.75655	1.3942e-05	chr4	42029565	42039327	LOC100042555	NM_001099348	overlaps 5'
10512356	1.75655	1.3942e-05	chr4	42669533	42679295	LOC100042555	NM_001099348	overlaps 5'
10439276	-2.41578	1.39471e-05	chr16	36042790	36071610	2310056P07Rik	NM_027342	covers
10407211	1.74945	1.39937e-05	chr13	113591000	113658089	Ppap2a	NM_008903	covers
10451932	1.33136	1.4009e-05	chr17	56240017	56249226	S3-12	NM_020568	overlaps 5'
10357570	-2.27166	1.40857e-05	chr1	132829233	132892992	Il19	NM_001009940	overlaps 5'
10358579	1.43869	1.40857e-05	chr1	152521426	152521571	Hmcn1	NM_001024720	overlaps exon upstream
10400143	-1.93162	1.40857e-05	chr12	45953473	46175470	Stxbp6	NM_144552	overlaps 5'
10467730	-1.13198	1.40944e-05	chr19	42149429	42160934	BC023055	NM_198108	overlaps 5'
10542740	2.07402	1.41384e-05	chr6	145882652	145913747	Sspn	NM_010656	covers
10466680	-1.66738	1.42167e-05	chr19	23216356	23216808	Klf9	NM_010638	overlaps exon downstream
10587534	1.48721	1.42167e-05	chr9	83818757	84017847	Bckdhb	NM_199195	covers
10484389	-1.71551	1.43537e-05	chr2	84273012	84316904	Tfpi	NM_011576	covers
10462035	1.78282	1.43537e-05	chr19	22011773	22013087	Tmem2	NM_001033759	downstream
10473367	1.21949	1.4372e-05	chr2	84679596	84703738	Slc43a1	NM_001083809	overlaps 5'
10400126	2.71826	1.43893e-05	chr12	42178255	42212555	Lrrn3	NM_010733	overlaps 5'
10392701	1.17183	1.44402e-05	chr11	113106168	113427082	Slc39a11	NM_027216	covers
10558001	-1.39269	1.445e-05	chr7	135754879	135839950	Inpp5f	NM_178641	overlaps 3'
10470462	1.25821	1.45071e-05	chr2	27742205	27893044	Col5a1	NM_015734	overlaps 3'
10504123	1.70289	1.45071e-05	chr4	41759579	41760250	Ccl21c	NM_023052	upstream
10504125	1.70289	1.45071e-05	chr4	41762452	41763123	Ccl21c	NM_023052	upstream
10573779	4.14732	1.45071e-05	chr8	91045253	91116950	Nkd1	NM_027280	covers
10421526	-1.25616	1.48094e-05	chr14	73595309	73725598	Rb1	NM_009029	overlaps 5'
10352756	-1.26236	1.4867e-05	chr1	193541902	193603856	Lpgat1	NM_172266	covers
10596303	1.37229	1.49053e-05	chr9	104190570	104240052	Acpp	NM_019807	covers
10490903	1.53881	1.49216e-05	chr3	14641774	14663002	Car13	NM_024495	covers
10451225	1.01334	1.49216e-05	chr17	46308304	46339579	Polh	NM_030715	covers
10555007	1.52493	1.49274e-05	chr7	103358655	103358918	Odz4	NM_011858	promoter
10419854	1.9703	1.49671e-05	chr14	55341050	55400723	Slc7a8	NM_016972	covers
10570786	-2.02752	1.50764e-05	chr8	23337812	23371794	Thsd1	NM_019576	covers
10372668	-1.03028	1.50794e-05	chr10	117125944	117147772	Mdm2	NM_010786	covers
10396442	-1.59872	1.50794e-05	chr12	75065517	75085807	Snapc1	NM_178392	overlaps 3'
10523595	1.72844	1.50794e-05	chr5	103854198	104027371	Ptpn13	NM_011204	overlaps 5'
10554808	1.9351	1.50876e-05	chr7	96552876	96558595	Fzd4	NM_008055	covers
10382797	-1.54091	1.51615e-05	chr11	116295408	116300393	1110014K08Rik	NM_176902	overlaps 3'
10349345	1.90315	1.51615e-05	chr1	122499258	122504548	En1	NM_010133	overlaps two exons
10551080	-1.35217	1.51933e-05	chr7	26055865	26079165	Cic	NM_001110131	overlaps 5'
10459611	-1.21809	1.51949e-05	chr18	68566561	68588913	Mc2r	NM_008560	overlaps 5'
10351347	1.53876	1.52553e-05	chr1	167693911	167705435	Creg1	NM_011804	overlaps 3'
10579659	1.23691	1.52553e-05	chr8	74827954	74829162	Klf2	NM_008452	upstream
10601616	-2.0315	1.5288e-05	chrX	126284332	126995651	Diap2	NM_017398	overlaps 3'
10490989	-1.2472	1.53851e-05	chr3	19857054	19908792	Cp	NM_007752	overlaps 3'
10381272	-1.58116	1.53851e-05	chr11	101037431	101052034	Cntnap1	NM_016782	overlaps 3'
10447006	1.0908	1.53928e-05	chr17	78907480	79026738	Vit	NM_028813	overlaps 3'
10460529	-1.71059	1.5449e-05	chr19	5050797	5057095	Rin1	NM_145495	covers
10363118	-1.21743	1.55411e-05	chr10	51953425	52041184	Dcbld1	NM_025705	overlaps 3'
10594679	1.59772	1.55763e-05	chr9	67068461	67276610	Tln2	NM_001081242	covers exon(s)
10587383	-1.57888	1.55763e-05	chr9	78463353	78564063	Cd109	NM_153098	covers
10567299	-1.19727	1.55763e-05	chr7	125629923	125635489	E030018N11Rik	NM_001033380	overlaps 5'
10582626	-1.08362	1.57334e-05	chr8	126476359	126507022	Abcb10	NM_019552	overlaps 5'
10529979	1.30177	1.57334e-05	chr5	51848876	51945100	Ppargc1a	NM_008904	covers
10348194	2.31215	1.57334e-05	chr1	89160938	89207416	Efhd1	NM_028889	covers
10389177	1.57743	1.57852e-05	chr11	83254270	83276524	Mmp28	NM_080453	covers
10363173	-2.11191	1.57852e-05	chr10	56097124	56110224	Gja1	NM_010288	covers
10505120	1.2616	1.57862e-05	chr4	57581154	57770555	Palm2	NM_172868	overlaps 3'
10552740	-1.28752	1.57862e-05	chr7	52071709	52086177	Nup62	NM_053074	covers
10380189	2.17278	1.57953e-05	chr11	87666727	87677302	Mks1	NM_001039684	overlaps 3'
10530870	-2.49756	1.58226e-05	chr5	84486816	84846407	Epha5	NM_007937	overlaps 5'
10475987	-1.02618	1.58561e-05	chr2	128995077	128996215	Slc20a1	NM_015747	upstream
10420596	2.31346	1.58561e-05	chr14	61582712	61665327	Tnfrsf19	NM_013869	covers
10345016	-2.87847	1.58803e-05	chr1	19198995	19228815	Tcfap2b	NM_001025305	covers
10554150	-1.42566	1.58803e-05	chr7	80520393	80564785	Rgma	NM_177740	overlaps 3'
10572368	1.51656	1.58803e-05	chr8	72839673	72855486	Gdf1	NM_008107	covers
10552725	-1.12038	1.58803e-05	chr7	52003999	52032885	Vrk3	NM_133945	overlaps 3'
10381298	2.91094	1.58803e-05	chr11	101107648	101109564	Ramp2	NM_019444	overlaps 3'
10593293	1.32973	1.58803e-05	chr9	49313173	49606995	Ncam1	NM_010875	overlaps 3'
10423855	-1.55352	1.58803e-05	chr15	39029812	39513999	Rims2	NM_053271	covers
10414093	-1.02266	1.58803e-05	chr14	35123937	35158093	Glud1	NM_008133	overlaps 3'
10485378	1.59278	1.59014e-05	chr2	101556405	101637821	2600010E01Rik	NM_175181	covers exon(s)
10563390	-1.42846	1.59157e-05	chr7	53062007	53069660	Pscd2	NM_001112701	covers exon(s)
10481857	1.75937	1.59187e-05	chr2	34027242	34227558	Pbx3	NM_016768	covers
10362495	1.47477	1.59191e-05	chr10	34109641	34118110	Col10a1	NM_009925	covers
10595452	-1.14378	1.59496e-05	chr9	86200841	86358523	Ube2cbp	NM_027394	overlaps 5'
10572693	-1.45446	1.59534e-05	chr8	74200431	74214474	Jak3	NM_010589	covers
10603807	-2.80333	1.6105e-05	chrX	18724019	18724097	BC049702	NM_207524	downstream
10481186	1.62886	1.6105e-05	chr2	27043917	27102332	Sardh	NM_138665	covers
10576561	2.46062	1.6105e-05	chr8	128258129	128272135	2310079N02Rik	NM_025636	overlaps 3'
10449602	1.2149	1.6105e-05	chr17	29835266	29853930	1300018I05Rik	NM_028791	overlaps 3'
10564869	-1.1279	1.62577e-05	chr7	87372043	87377505	Cib1	NM_011870	covers
10555197	-1.06684	1.62579e-05	chr7	106415957	106485647	Mtap6	NM_001048167	overlaps 3'
10481056	-1.43695	1.62579e-05	chr2	26313529	26359318	Notch1	NM_008714	covers
10406845	3.07321	1.62579e-05	chr13	99124210	99126647	Foxd1	NM_008242	inside exon
10408975	-1.3153	1.62579e-05	chr13	46845023	47025087	Kif13a	NM_010617	overlaps 5'
10458247	-1.90167	1.63728e-05	chr18	35370565	35374572	Lrrtm2	NM_178005	overlaps two exons
10372583	-1.41997	1.64044e-05	chr10	116342840	116387436	Rab3ip	NM_001003950	overlaps 5'
10487894	1.56095	1.64044e-05	chr2	131818586	131855546	Rassf2	NM_175445	overlaps 5'
10513818	1.58978	1.64044e-05	chr4	69586208	69587192	Cdk5rap2	NM_145990	downstream
10603208	1.46449	1.64044e-05	chrX	166123182	166443668	Mid1	NM_010797	overlaps 3'
10562192	-1.71588	1.64834e-05	chr7	31817749	31827148	Fxyd5	NM_001111073	overlaps 5'
10369842	1.66652	1.64834e-05	chr10	70385676	70385864	Bicc1	NM_031397	downstream
10405179	1.43114	1.65321e-05	chr13	51504133	51518166	Edg3	NM_010101	overlaps 3'
10399725	1.57245	1.65894e-05	chr12	28020081	28027577	Sox11	NM_009234	overlaps 5'
10512949	-1.55455	1.67848e-05	chr4	53043660	53172767	Abca1	NM_013454	covers
10458906	1.27625	1.67848e-05	chr18	53565995	53577676	Ppic	NM_008908	overlaps 5'
10528480	-1.05252	1.68667e-05	chr5	22230393	22231986	Lhfpl3	NM_001081231	upstream
10581434	-1.2778	1.69499e-05	chr8	108508850	108520323	Dpep2	NM_176913	covers
10547396	1.1869	1.69979e-05	chr6	119382551	119494336	Wnt5b	NM_009525	covers exon(s)
10483679	1.11332	1.7033e-05	chr2	73181517	73224455	Gpr155	NM_001080707	covers
10463803	-1.02187	1.70711e-05	chr19	47654168	47718298	Slk	NM_009289	covers
10461721	-1.28532	1.72241e-05	chr19	12535691	12539766	Mpeg1	NM_010821	inside exon
10430851	2.1783	1.72761e-05	chr15	82201902	82210592	Cyp2d22	NM_019823	covers
10488862	1.29171	1.72787e-05	chr2	155316121	155340579	Ggtl3	NM_144786	overlaps 5'
10472958	1.87616	1.72853e-05	chr2	74530005	74533160	Hoxd10	NM_013554	covers
10496425	-2.73276	1.73111e-05	chr3	137880724	137895006	Adh7	NM_009626	overlaps 3'
10554375	-1.29384	1.73403e-05	chr7	87331727	87371410	Sema4b	NM_013659	overlaps 3'
10535021	2.07401	1.74915e-05	chr5	138714888	138721172	Gpc2	NM_172412	overlaps 5'
10546024	2.88252	1.752e-05	chr6	87528586	87540695	Prokr1	NM_021381	overlaps 5'
10447649	1.63136	1.76472e-05	chr17	7932083	7968312	Fndc1	NM_001081416	covers exon(s)
10404702	-2.21025	1.77842e-05	chr13	40955137	41056267	Gcnt2	NM_008105	covers
10578649	4.01044	1.77842e-05	chr8	49312891	49760044	Odz3	NM_011857	covers
10575052	1.99551	1.78028e-05	chr8	109127268	109194146	Cdh1	NM_009864	overlaps 3'
10509410	-0.979731	1.78028e-05	chr4	137220683	137285776	Rap1gap	NM_001081155	overlaps 5'
10380699	1.32789	1.78028e-05	chr11	96711190	96722519	Copz2	NM_019877	overlaps 3'
10453797	2.07364	1.78891e-05	chr18	10458233	10523241	AK220484	NM_001083628	covers exon(s)
10348354	-1.3993	1.79662e-05	chr1	89921796	90116577	Ugt1a6b	NM_201410	covers
10397984	1.26244	1.79826e-05	chr12	104770775	104851959	8430415E04Rik	NM_028980	overlaps 3'
10473312	1.66312	1.80465e-05	chr2	83652885	83721515	D430039N05Rik	NM_175514	overlaps 3'
10368380	3.01541	1.80611e-05	chr10	25994274	26095737	L3mbtl3	NM_172787	covers
10422059	4.15611	1.80611e-05	chr14	103376857	103381854	Kctd12	NM_177715	overlaps 5'
10482920	1.33146	1.81208e-05	chr2	60090050	60122475	Cd302	NM_025422	overlaps 5'
10475890	1.63612	1.81578e-05	chr2	128524733	128627924	Mertk	NM_008587	overlaps 3'
10345241	-1.15323	1.81578e-05	chr1	33965117	34365497	Dst	NM_133833	covers
10421749	-1.41453	1.81578e-05	chr14	78894764	78912847	Dgkh	NM_001081336	downstream
10369702	1.33982	1.81578e-05	chr10	62301846	62303081	Ccar1	NM_026201	upstream
10399379	-1.54684	1.81578e-05	chr12	10905360	10907102	Kcns3	NM_173417	downstream
10498313	-1.54684	1.81578e-05	chr3	57906478	57908212	Pfn2	NM_019410	upstream
10524327	2.61378	1.81578e-05	chr5	111847186	111883811	Mn1	NM_001081235	overlaps two exons
10503098	2.66522	1.8302e-05	chr4	3605272	3718759	Lyn	NM_001111096	overlaps 3'
10472757	1.54392	1.83759e-05	chr2	70956109	70979605	Cybrd1	NM_028593	covers
10401987	-1.46392	1.83925e-05	chr12	99672204	99816150	Kcnk10	NM_029911	overlaps 5'
10576386	1.26475	1.8478e-05	chr8	126177829	126187782	Rhou	NM_133955	overlaps 3'
10393887	1.84556	1.8478e-05	chr11	120497026	120505016	Pycr1	NM_144795	overlaps 5'
10587616	2.86443	1.84896e-05	chr9	86636450	86651635	Prss35	NM_178738	overlaps 3'
10394144	1.74223	1.85568e-05	chr12	3235511	3250376	Rab10	NM_016676	overlaps 3'
10472965	1.60437	1.85682e-05	chr2	74543546	74545364	Hoxd8	NM_008276	overlaps 3'
10460118	-1.08085	1.86103e-05	chr18	89037270	89063608	Socs6	NM_018821	covers
10458569	-0.981991	1.86141e-05	chr18	39571641	39649500	Nr3c1	NM_008173	overlaps 5'
10403108	1.19419	1.86141e-05	chr12	117746085	117746357	Ptprn2	NM_011215	inside intron
10384622	1.79535	1.86141e-05	chr11	21905831	22186798	Ehbp1	NM_153078	overlaps 5'
10366163	-2.19334	1.86141e-05	chr10	102830442	102882011	Slc6a15	NM_175328	covers
10439895	1.37203	1.86141e-05	chr16	52251003	52454187	Alcam	NM_009655	overlaps 5'
10567289	-3.27792	1.86141e-05	chr7	125525370	125591332	Syt17	NM_138649	overlaps 5'
10365987	1.84074	1.86141e-05	chr10	97069817	97076322	Kera	NM_008438	covers
10345824	-3.69444	1.86141e-05	chr1	40572207	40606150	Il18rap	NM_010553	overlaps 3'
10361323	1.3244	1.86141e-05	chr10	3134304	3227480	Cnksr3	NM_172546	overlaps 3'
10499216	1.53733	1.86141e-05	chr3	87553019	87572875	Pear1	NM_001032413	overlaps 5'
10469167	-1.98802	1.86141e-05	chr2	10292137	10516787	Sfmbt2	NM_177386	covers
10575799	1.97111	1.87313e-05	chr8	120022191	120159042	Plcg2	NM_172285	overlaps 3'
10377215	2.1614	1.87591e-05	chr11	67269104	67498476	Gas7	NM_008088	covers
10586118	2.00994	1.881e-05	chr9	62705866	62723728	Calml4	NM_138304	covers
10488687	1.18629	1.88274e-05	chr2	152834626	152841119	Pdrg1	NM_178939	overlaps 5'
10584259	-1.55164	1.88274e-05	chr9	36640394	36698337	Fez1	NM_183171	covers
10584142	-1.5672	1.88274e-05	chr9	32443806	32565405	Ets1	NM_001038642	covers
10549097	1.58214	1.88594e-05	chr6	142438769	142456477	Ldhb	NM_008492	overlaps 5'
10551030	-1.03527	1.88745e-05	chr7	25688068	25711611	Arhgef1	NM_008488	covers
10483698	-1.17385	1.88922e-05	chr2	73267672	73367467	Wipf1	NM_153138	covers
10561104	-1.26322	1.89627e-05	chr7	26542292	26573674	Axl	NM_009465	overlaps 5'
10472949	-2.04001	1.90188e-05	chr2	74513144	74515762	Hoxd12	NM_008274	overlaps 3'
10536353	1.44573	1.90851e-05	chr6	6813390	6817970	Dlx6	NM_010057	overlaps 3'
10435094	-1.20177	1.91313e-05	chr16	32644729	32683579	Tnk2	NM_016788	overlaps 3'
10545045	1.55531	1.92128e-05	chr6	58883530	58974496	D430015B01Rik	NM_153574	overlaps 5'
10396511	-1.26199	1.92128e-05	chr12	77014887	77211913	Syne2	NM_001005510	covers exon(s)
10388914	-0.979863	1.92438e-05	chr11	78828303	78959856	Ksr1	NM_013571	overlaps 5'
10461038	-1.21143	1.93224e-05	chr19	7131300	7272547	Macrod1	NM_134147	overlaps 3'
10455901	1.37228	1.93224e-05	chr18	58715894	58772523	Slc27a6	NM_001081072	overlaps 3'
10373054	1.92901	1.93378e-05	chr10	126608449	126617638	B4galnt1	NM_008080	overlaps 3'
10595211	1.0743	1.94037e-05	chr9	79446798	79566485	Col12a1	NM_007730	overlaps 5'
10491732	3.05407	1.94037e-05	chr3	38785862	38910903	Fat4	NM_183221	covers exon(s)
10383731	1.58032	1.95316e-05	chr11	3417526	3439295	Smtn	NM_013870	overlaps 5'
10428222	1.80356	1.95977e-05	chr15	37295930	37722162	Ncald	NM_134094	overlaps 5'
10510643	1.15113	1.96166e-05	chr4	151437246	151489509	Plekhg5	NM_001004156	covers
10515072	-2.00026	1.96166e-05	chr4	109125462	109149588	Rnf11	NM_013876	overlaps 5'
10513957	1.47472	1.96166e-05	chr4	75587143	76240203	Ptprd	NM_011211	overlaps 5'
10513824	1.28568	1.96882e-05	chr4	69884057	70071452	Cdk5rap2	NM_145990	covers
10527982	-2.01393	1.97037e-05	chr5	5579280	5664232	A330021E22Rik	NM_172447	covers
10592023	0.94915	1.97208e-05	chr9	30957142	31019400	Aplp2	NM_009691	overlaps 5'
10496519	2.1732	1.99626e-05	chr3	141128528	141497886	Unc5c	NM_009472	overlaps 3'
10504743	1.17668	2.00811e-05	chr4	46502154	46516504	Nans	NM_053179	covers
10579347	1.58593	2.01981e-05	chr8	73286672	73290562	Ifi30	NM_023065	overlaps 5'
10600936	2.24791	2.01981e-05	chrX	96331469	96344348	Efnb1	NM_010110	overlaps 3'
10443463	-3.71062	2.02539e-05	chr17	29230720	29237667	Cdkn1a	NM_007669	overlaps 3'
10457644	-1.33725	2.02539e-05	chr18	16747386	16967755	Cdh2	NM_007664	overlaps 5'
10493831	-1.58653	2.02617e-05	chr3	90472993	90473956	S100a8	NM_013650	overlaps 3'
10482968	1.30149	2.02617e-05	chr2	60257096	60391335	Pla2r1	NM_008867	overlaps 5'
10454984	-1.15109	2.02617e-05	chr18	36919893	36923464	Wdr55	NM_026464	overlaps 3'
10451955	-1.00636	2.02617e-05	chr17	56262508	56272288	Sema6b	NM_013662	overlaps 5'
10451974	-1.00636	2.02617e-05	chr17	56262508	56272288	Sema6b	NM_013662	overlaps 5'
10401035	1.45845	2.03073e-05	chr12	77216520	77278246	Esr2	NM_010157	covers
10578241	2.01387	2.0322e-05	chr8	37741203	38015490	A730069N07Rik	NM_178735	covers
10395596	-1.16753	2.03283e-05	chr12	50483994	50495114	Foxg1	NM_008241	overlaps 3'
10472058	1.29031	2.03745e-05	chr2	51928352	51977903	Rif1	NM_175238	covers
10485117	1.34964	2.05017e-05	chr2	91822485	91864327	Creb3l1	NM_011957	overlaps 5'
10349711	-1.11647	2.05218e-05	chr1	133724554	133745440	Slc41a1	NM_173865	overlaps 3'
10357164	-1.68881	2.08206e-05	chr1	121444708	121545528	Epb4.1l5	NM_145506	overlaps 5'
10352143	1.69327	2.09472e-05	chr1	180459256	180646631	D230039L06Rik	NM_177724	overlaps 3'
10436304	1.11217	2.11547e-05	chr16	56478013	56689430	Abi3bp	NM_001014399	overlaps 3'
10358666	1.4169	2.11547e-05	chr1	152666489	152666660	Hmcn1	NM_001024720	overlaps exon upstream
10538247	-1.67248	2.11665e-05	chr6	49772728	49779506	Npy	NM_023456	overlaps 3'
10385893	1.01232	2.12372e-05	chr11	53796628	53841592	Slc22a4	NM_019687	overlaps 5'
10560015	-1.70791	2.12788e-05	chr7	12671271	12671961	V1rg7	NM_134208	upstream
10423333	-1.87305	2.12943e-05	chr15	25773019	25903442	1810015C04Rik	NM_001034851	overlaps 3'
10523758	-1.37439	2.13145e-05	chr5	105844794	105915208	Lrrc8b	NM_001033550	overlaps 3'
10513739	-1.94665	2.14936e-05	chr4	63620822	63707850	Tnc	NM_011607	overlaps 5'
10572170	1.04802	2.14936e-05	chr8	71794979	71827274	D130040H23Rik	NM_172491	overlaps 3'
10496015	-1.19125	2.14936e-05	chr3	129581524	129598739	Pla2g12a	NM_183423	covers
10433620	-1.1893	2.14936e-05	chr16	13109829	13148827	Ercc4	NM_015769	overlaps 3'
10502845	1.45096	2.1547e-05	chr3	151936813	152003371	C030011O14Rik	NM_174868	overlaps 5'
10467206	3.38051	2.1572e-05	chr19	36806221	36811143	Ppp1r3c	NM_016854	overlaps 5'
10355050	-2.46256	2.1572e-05	chr1	60545154	60623613	Raph1	NM_001045513	overlaps 5'
10601848	2.76342	2.1572e-05	chrX	132567906	132569485	Bex2	NM_009749	downstream
10601390	-1.522	2.15937e-05	chrX	103382463	103399038	Pgk1	NM_008828	overlaps 3'
10368918	2.95717	2.15937e-05	chr10	42722438	42894336	Sobp	NM_175407	overlaps 5'
10585214	2.26707	2.15937e-05	chr9	50559430	50564741	Cryab	NM_009964	covers
10423109	1.95784	2.15937e-05	chr15	10994786	11275432	Adamts12	NM_175501	covers exon(s)
10587733	1.01191	2.15937e-05	chr9	89949347	89970927	Ctsh	NM_007801	overlaps 3'
10600921	1.588	2.15937e-05	chrX	96238004	96270069	Stard8	NM_199018	overlaps 3'
10548552	-2.35298	2.15937e-05	chr6	131169241	131197380	Klra2	NM_008462	covers
10505270	-1.02781	2.15937e-05	chr4	61947479	61959445	Slc31a2	NM_025286	overlaps 3'
10406823	-2.91499	2.15937e-05	chr13	98264754	98266603	Enc1	NM_007930	downstream
10591763	-1.35514	2.15937e-05	chr9	22081192	22112082	Zfp810	NM_145612	overlaps 5'
10542872	2.07634	2.15937e-05	chr6	148303178	148304120	Tmtc1	NM_198967	inside intron
10563441	-1.00105	2.15937e-05	chr7	53173393	53176774	Emp3	NM_010129	covers
10460263	1.77589	2.15937e-05	chr19	3986571	3990007	Acy3	NM_027857	covers
10371842	-1.34909	2.15937e-05	chr10	89207617	89208003	Uhrf1bp1l	NM_029166	overlaps 5'
10586240	1.51461	2.15937e-05	chr9	64709710	64709854	Slc24a1	NM_144813	downstream
10596347	-0.983149	2.15937e-05	chr9	105305828	105423477	Atp2c1	NM_175025	covers
10566714	-1.40281	2.15937e-05	chr7	116177799	116226838	Ric3	NM_178780	covers
10368638	1.93942	2.16507e-05	chr10	33809053	33816325	BB146404	NM_178908	covers
10514049	1.5141	2.16872e-05	chr4	81936077	81938684	Nfib	NM_001113209	inside exon
10569071	-0.970606	2.19877e-05	chr7	148375006	148379893	Hras1	NM_008284	covers
10593219	1.98437	2.19877e-05	chr9	48399982	48413258	Nnmt	NM_010924	covers
10459353	1.92509	2.19877e-05	chr18	63234265	63246288	9430028L06Rik	NM_001039485	upstream
10349968	-1.78945	2.20087e-05	chr1	136079041	136086608	Chi3l1	NM_007695	covers
10444890	-2.06677	2.2061e-05	chr17	35958629	35959861	Ier3	NM_133662	covers
10418027	-0.994528	2.20748e-05	chr14	22665083	22668132	Comtd1	NM_026965	overlaps 5'
10370037	-0.978251	2.21654e-05	chr10	75385967	75395214	Mmp11	NM_008606	covers
10358531	1.70447	2.2212e-05	chr1	152474503	152474624	Hmcn1	NM_001024720	overlaps exon upstream
10424411	-1.16146	2.22524e-05	chr15	62812203	62813372	Gsdmc1	NM_031378	downstream
10555118	-1.80534	2.24123e-05	chr7	104991449	105060891	Pak1	NM_011035	overlaps 3'
10480725	1.46317	2.24123e-05	chr2	25315006	25316614	BC029214	NM_153557	covers
10494407	1.15687	2.24123e-05	chr3	96073623	96082947	Hist2h2bb	NM_175666	overlaps 3'
10458028	1.1673	2.24123e-05	chr18	32687974	32719688	Gypc	NM_001048207	overlaps 5'
10569923	1.40835	2.24123e-05	chr8	4226827	4236898	Lrrc8e	NM_028175	overlaps 3'
10562260	-1.21984	2.25434e-05	chr7	31915146	31928890	Gramd1a	NM_027898	covers exon(s)
10366275	1.63134	2.25434e-05	chr10	107800721	107800854	Pawr	NM_054056	inside intron
10412066	-2.13222	2.27066e-05	chr13	110850530	111070358	Rab3c	NM_023852	overlaps 5'
10385375	-1.36784	2.27066e-05	chr11	45761365	45768993	Thg1l	NM_001080969	overlaps 3'
10532896	1.60344	2.2724e-05	chr5	115271946	115273477	2610524H06Rik	NM_181075	overlaps 5'
10450733	-1.88345	2.27997e-05	chr17	36265420	36265683	EG547347	NM_001034909	inside exon
10571907	-2.85686	2.29286e-05	chr8	63111676	63151546	Mfap3l	NM_027756	overlaps 3'
10580582	1.71922	2.29286e-05	chr8	94849937	94880019	Irx5	NM_018826	promoter
10555027	-2.02733	2.29353e-05	chr7	104230261	104453546	Gab2	NM_010248	overlaps 3'
10406672	1.20599	2.29353e-05	chr13	94710945	94712971	Arsb	NM_009712	overlaps 3'
10398319	1.62897	2.2998e-05	chr12	110691433	110698901	Dlk1	NM_010052	overlaps 3'
10483865	1.08254	2.3011e-05	chr2	76501101	76511127	Fkbp7	NM_010222	covers
10474002	1.25658	2.31307e-05	chr2	91767375	91768934	Chrm4	NM_007699	inside exon
10575184	1.43214	2.31307e-05	chr8	109960298	110082495	Wwp2	NM_025830	overlaps 3'
10487011	-2.11957	2.33161e-05	chr2	122420208	122437004	Gatm	NM_025961	covers exon(s)
10572398	1.36606	2.33206e-05	chr8	73017055	73027980	Crlf1	NM_018827	overlaps 3'
10408280	1.48697	2.33368e-05	chr13	24104211	24372664	Lrrc16	NM_026825	covers
10538791	-3.30771	2.33368e-05	chr6	65540392	65584034	Tnip3	NM_001001495	overlaps 3'
10363762	2.27119	2.35584e-05	chr10	68186494	68243362	Tmem26	NM_177794	covers
10567335	-1.01261	2.36271e-05	chr7	125832070	125849264	Mir16	NM_019580	covers
10569848	-1.28184	2.36271e-05	chr8	3631139	3643644	Stxbp2	NM_011503	covers
10374908	-0.944822	2.36638e-05	chr11	29592947	29644255	Rtn4	NM_024226	covers
10361191	-1.82747	2.3688e-05	chr1	194723501	194861892	Syt14	NM_181546	overlaps 5'
10448081	-1.4848	2.3873e-05	chr17	15941626	15963550	Rgmb	NM_178615	covers
10508992	1.85965	2.3873e-05	chr4	134052893	134064726	Paqr7	NM_027995	overlaps 3'
10441791	1.50922	2.38862e-05	chr17	13008797	13023201	Mas1	NM_008552	downstream
10578703	-1.12874	2.39385e-05	chr8	55605787	55615336	Spcs3	NM_029701	covers exon(s)
10565018	-1.0326	2.39527e-05	chr7	87857667	87948180	Iqgap1	NM_016721	covers
10574659	1.21573	2.40065e-05	chr8	107793769	107799745	Hsf4	NM_011939	covers
10515095	-1.39246	2.40172e-05	chr4	109876342	110024514	Elavl4	NM_010488	overlaps 5'
10450694	-1.19517	2.40172e-05	chr17	36175352	36258360	H2-Bl	NM_008199	covers
10580382	-1.36066	2.40172e-05	chr8	88164435	88224563	Neto2	NM_001081324	overlaps 5'
10452815	-2.39188	2.40172e-05	chr17	74233248	74299522	Xdh	NM_011723	overlaps 5'
10501622	1.59719	2.40518e-05	chr3	115952574	115956372	Gpr88	NM_022427	overlaps 5'
10546452	1.62495	2.40518e-05	chr6	92819929	92820093	Adamts9	NM_175314	overlaps exon upstream
10381934	1.81805	2.40767e-05	chr11	105486352	105620363	Tanc2	NM_181071	covers exon(s)
10557793	-1.11312	2.41417e-05	chr7	134985322	134992497	Stx4a	NM_009294	overlaps 3'
10407511	1.30047	2.41417e-05	chr13	8289092	8289361	Adarb2	NM_052977	inside intron
10416406	-1.6895	2.41417e-05	chr14	75040647	75106666	Htr2a	NM_172812	overlaps 3'
10566668	-1.1124	2.4188e-05	chr7	115094867	115095870	Olfr474	NM_146495	promoter
10355785	1.35206	2.4188e-05	chr1	75194818	75207353	Ankzf1	NM_026187	overlaps 3'
10580510	-1.20617	2.41988e-05	chr8	91551141	91568061	Sall1	NM_021390	covers
10604057	1.46132	2.42863e-05	chrX	34452240	34529476	2015-09-06	NM_019942	overlaps 5'
10368289	-2.97419	2.42863e-05	chr10	24361217	24431908	Enpp1	NM_008813	overlaps 5'
10479379	-4.54297	2.43239e-05	chr2	180191039	180209557	Slco4a1	NM_148933	covers
10526797	2.04098	2.45965e-05	chr5	138721779	138759047	Stag3	NM_016964	overlaps 3'
10495147	1.20192	2.4719e-05	chr3	106285368	106304976	Dennd2d	NM_028110	covers
10458340	-3.71512	2.47636e-05	chr18	36664586	36675454	Hbegf	NM_010415	overlaps 5'
10518967	1.38318	2.47636e-05	chr4	153394697	153400261	Lrrc47	NM_201226	overlaps 3'
10463911	1.15205	2.48035e-05	chr19	53215031	53321577	Add3	NM_013758	covers
10394862	-1.46892	2.48185e-05	chr12	21117617	21276034	Ddef2	NM_001004364	overlaps 3'
10455078	-1.74788	2.49025e-05	chr18	37514925	37517264	Pcdhb8	NM_053133	overlaps 3'
10454881	-1.35212	2.49884e-05	chr18	36508351	36562634	0610010O12Rik	NM_001081365	overlaps 3'
10582303	1.00509	2.50148e-05	chr8	124948675	124956827	Cyba	NM_007806	covers exon(s)
10506989	-1.05696	2.50589e-05	chr4	109349232	109636565	Faf1	NM_007983	overlaps 3'
10396831	-3.6174	2.50966e-05	chr12	80231811	80257288	Arg2	NM_009705	overlaps 3'
10529034	1.72438	2.50966e-05	chr5	31235516	31247853	Khk	NM_008439	downstream
10367772	-1.05185	2.50966e-05	chr10	9347057	9395006	Samd5	NM_177271	overlaps 5'
10358662	1.35242	2.51137e-05	chr1	152656817	152656937	Hmcn1	NM_001024720	overlaps exon upstream
10497090	-0.928406	2.52086e-05	chr3	157610215	157669801	Ankrd13c	NM_001013806	covers
10424796	-1.16418	2.52865e-05	chr15	76124930	76127325	Oplah	NM_153122	overlaps 3'
10548146	-0.912426	2.53124e-05	chr6	128174306	128250831	Tead4	NM_001080979	covers
10523145	2.1683	2.53497e-05	chr5	91223560	91232093	Cxcl15	NM_011339	overlaps 3'
10481627	-1.105	2.53497e-05	chr2	32240156	32243259	Lcn2	NM_008491	covers
10570000	-1.74298	2.54289e-05	chr8	5640037	5640513	Slc10a2	NM_011388	upstream
10347036	2.1613	2.54289e-05	chr1	66221903	66489157	Mtap2	NM_001039934	overlaps 3'
10545974	1.3468	2.54586e-05	chr6	87083847	87285714	Antxr1	NM_054041	covers exon(s)
10441824	-1.05679	2.54649e-05	chr17	13253970	13570089	Tcp10a	NM_009340	covers
10488762	1.42964	2.54739e-05	chr2	154202062	154233817	Snta1	NM_009228	covers exon(s)
10472398	2.52792	2.54739e-05	chr2	65573666	65573947	Scn2a1	NM_001099298	overlaps exon downstream
10551852	-0.908589	2.54803e-05	chr7	31077230	31091876	Clip3	NM_001081114	covers exon(s)
10583809	2.39789	2.54803e-05	chr9	21903725	21914074	Cnn1	NM_009922	overlaps 3'
10382271	1.29517	2.55266e-05	chr11	109351194	109434644	Arsg	NM_028710	overlaps 3'
10482059	-1.82402	2.5558e-05	chr2	35255699	35316905	Ggta1	NM_010283	covers
10495830	1.00085	2.5558e-05	chr3	122970414	123068554	Sec24d	NM_027135	overlaps 3'
10456254	-1.15352	2.5558e-05	chr18	65047712	65372967	Nedd4l	NM_031881	covers
10440258	1.07104	2.5558e-05	chr16	63543362	63863984	Epha3	NM_010140	covers
10414360	2.85597	2.56324e-05	chr14	47993593	48005835	Lgals3	NM_010705	overlaps 3'
10370259	-1.77962	2.56439e-05	chr10	76514924	76629246	Col18a1	NM_001109991	overlaps 5'
10416736	1.22234	2.57048e-05	chr14	99445596	99473759	6720463M24Rik	NM_175265	overlaps 3'
10417004	1.3179	2.57438e-05	chr14	119272144	119282970	Dzip1	NM_025943	overlaps 3'
10518781	1.56468	2.57635e-05	chr4	150378821	150418698	Per3	NM_011067	covers exon(s)
10526952	2.52799	2.57806e-05	chr5	139899133	139903742	Gper	NM_029771	overlaps 3'
10467420	-1.58506	2.57955e-05	chr19	40295663	40346023	Pdlim1	NM_016861	overlaps 3'
10351400	-2.87413	2.585e-05	chr1	168931606	169021144	C030014K22Rik	NM_175461	overlaps 3'
10578690	1.12564	2.58589e-05	chr8	54672221	54724350	Neil3	NM_146208	overlaps 5'
10583090	-5.02286	2.59052e-05	chr9	7502342	7510242	Mmp10	NM_019471	covers
10399691	1.61624	2.59052e-05	chr12	25778664	25780955	Id2	NM_010496	covers exon(s)
10374197	-2.52975	2.59759e-05	chr11	6558536	6577483	Ramp3	NM_019511	overlaps 3'
10352439	1.87878	2.59793e-05	chr1	184695027	184826500	Susd4	NM_144796	covers
10503172	-0.996466	2.60095e-05	chr4	8738587	8738642	Chd7	NM_001081417	overlaps exon downstream
10529656	1.06634	2.60095e-05	chr5	38528432	38550706	Nsg1	NM_010942	overlaps 5'
10595718	2.66332	2.60095e-05	chr9	95304516	95307141	Chst2	NM_018763	overlaps two exons
10401238	-1.04477	2.60849e-05	chr12	81208747	81214000	Zfp36l1	NM_007564	overlaps 5'
10598575	-2.44001	2.60849e-05	chrX	8777099	8845211	Lancl3	NM_173414	overlaps 3'
10560644	-1.40355	2.60849e-05	chr7	20302010	20334874	Pvrl2	NM_008990	covers
10532993	0.906891	2.60849e-05	chr5	115795661	115798970	Cox6a1	NM_007748	covers
10422585	-1.23983	2.60849e-05	chr14	124377129	125076349	Fgf14	NM_207667	overlaps 5'
10551319	-1.82031	2.60849e-05	chr7	28018042	28042964	Adck4	NM_133770	covers exon(s)
10563597	-2.3368	2.60849e-05	chr7	53967368	53971046	Saa3	NM_011315	overlaps 5'
10427026	-1.60086	2.60849e-05	chr15	101054638	101063187	Grasp	NM_019518	overlaps 3'
10403273	0.975137	2.60849e-05	chr13	3633278	3651025	Asb13	NM_080857	covers
10401519	-1.06347	2.61756e-05	chr12	86095507	86114062	Npc2	NM_023409	covers
10538802	3.22508	2.61756e-05	chr6	65621605	65656924	A930038C07Rik	NM_172399	overlaps 3'
10562942	-1.05157	2.62131e-05	chr7	52133517	52147779	Med25	NM_029365	covers
10591643	1.0991	2.62131e-05	chr9	21711954	21722580	Rab3d	NM_031874	covers
10515399	-2.43189	2.62338e-05	chr4	116801260	116806557	Plk3	NM_013807	overlaps 5'
10574220	1.47979	2.62338e-05	chr8	97296080	97306327	Cx3cl1	NM_009142	overlaps 3'
10455069	-1.6204	2.62739e-05	chr18	37493682	37496000	Pcdhb6	NM_053131	overlaps 3'
10453233	1.64675	2.62739e-05	chr17	81784943	82137717	Slc8a1	NM_001112798	overlaps 5'
10445241	-1.51852	2.62951e-05	chr17	43153504	43226137	Tnfrsf21	NM_178589	overlaps 3'
10560945	-1.16275	2.64729e-05	chr7	25794868	25857317	Grik5	NM_008168	overlaps 3'
10347277	2.13322	2.65252e-05	chr1	72871066	72899048	Igfbp2	NM_008342	covers
10585599	-1.09715	2.66155e-05	chr9	56785307	56786611	Imp3	NM_133976	overlaps 3'
10398240	-0.93487	2.67621e-05	chr12	109648865	109777774	Eml1	NM_001043335	covers
10454369	1.22003	2.67868e-05	chr18	24867946	25292012	Fhod3	NM_175276	overlaps 3'
10506939	-1.11436	2.67951e-05	chr4	108952906	109060260	Eps15	NM_007943	covers
10372648	1.92711	2.7009e-05	chr10	116714387	116719343	Lyzs	NM_017372	covers
10543939	2.29801	2.70494e-05	chr6	35262743	35276141	BC064033	NM_173375	covers
10458303	1.0221	2.70494e-05	chr18	35872743	35881145	1110006O17Rik	NM_001033141	overlaps 5'
10523281	0.934154	2.70494e-05	chr5	93522477	93605463	2015-09-11	NM_001009818	covers
10528038	1.49642	2.70788e-05	chr5	8077839	8368081	Adam22	NM_001007221	covers
10584700	-0.946693	2.70949e-05	chr9	44134928	44141684	Dpagt1	NM_007875	overlaps 3'
10539119	1.2274	2.71644e-05	chr6	72364327	72380706	Ggcx	NM_019802	overlaps 3'
10439126	-0.98348	2.71881e-05	chr16	33940654	33947821	Itgb5	NM_010580	covers exon(s)
10607646	1.99553	2.72371e-05	chrX	158274757	158597320	Nhs	NM_001081052	covers exon(s)
10563037	-0.990733	2.73731e-05	chr7	52258219	52271637	Scaf1	NM_001008422	covers
10434559	1.76152	2.73731e-05	chr16	21204867	21223377	Ephb3	NM_010143	covers
10471067	1.1178	2.74308e-05	chr2	30700801	30736773	Prrx2	NM_009116	overlaps 3'
10553967	1.29155	2.74719e-05	chr7	73007067	73195220	Snrpa1	NM_021336	upstream
10502780	1.32539	2.7575e-05	chr3	148553372	148617599	Lphn2	NM_001081298	overlaps 5'
10409065	1.08639	2.76051e-05	chr13	48673241	48720949	Ptpdc1	NM_207232	overlaps 5'
10544885	1.67626	2.76051e-05	chr6	54527599	54543144	Fkbp14	NM_153573	overlaps 5'
10565712	-1.52799	2.76051e-05	chr7	105362170	105458037	Phca	NM_025408	overlaps 5'
10443786	1.55222	2.76051e-05	chr17	31523196	31613254	Pde9a	NM_008804	overlaps 3'
10396936	0.942731	2.76354e-05	chr12	82127815	82287397	Smoc1	NM_022316	covers
10550531	-0.881794	2.76621e-05	chr7	19609781	19639966	Rshl1	NM_031255	promoter
10501235	1.77273	2.77002e-05	chr3	107843326	107847706	Gstm4	NM_026764	overlaps 5'
10484941	1.27594	2.77437e-05	chr2	90977517	91023994	Madd	NM_145527	overlaps 5'
10463632	-1.15993	2.77721e-05	chr19	46431370	46449744	Tmem180	NM_029186	overlaps 3'
10545065	1.64607	2.77735e-05	chr6	59298190	59376288	Gprin3	NM_183183	covers
10508759	1.17048	2.77735e-05	chr4	132324275	132334661	Rpa2	NM_011284	overlaps 3'
10555174	-1.43131	2.77825e-05	chr7	105642742	105648506	2210018M11Rik	NM_172280	downstream
10591853	-3.111	2.77916e-05	chr9	24527626	24578747	Tbx20	NM_020496	covers
10392464	1.82737	2.78847e-05	chr11	109534237	109583570	BC029169	NM_153782	covers
10502778	1.53368	2.80021e-05	chr3	148528564	148528673	Lphn2	NM_001081298	overlaps exon upstream
10608138	-1.41292	2.82315e-05	chrY	597998	623011	Ddx3y	NM_012008	covers
10408081	1.09206	2.83191e-05	chr13	21871752	21872423	Hist1h1b	NM_020034	overlaps 5'
10406968	0.948408	2.84395e-05	chr13	105018691	105041728	Cenpk	NM_181061	covers
10400157	-2.52107	2.84395e-05	chr12	47798960	47919728	Stxbp6	NM_144552	upstream
10572724	1.64384	2.84395e-05	chr8	74405967	74416463	Zfp709	NM_145624	covers exon(s)
10560510	-1.00163	2.84533e-05	chr7	20011424	20043843	Mark4	NM_172279	overlaps 5'
10566846	-0.869144	2.84603e-05	chr7	117037294	117103936	Rab6ip1	NM_021494	covers
10583732	-1.03635	2.86427e-05	chr9	21528038	21554363	Ldlr	NM_010700	overlaps 3'
10482509	1.3396	2.86427e-05	chr2	51779968	51790683	Rbm43	NM_030243	covers
10562368	-0.912966	2.86427e-05	chr7	35021726	35070628	4931406P16Rik	NM_172741	covers
10607972	-1.42696	2.86427e-05	chrY	234231	280256	Jarid1d	NM_011419	overlaps 3'
10468929	-1.46108	2.86478e-05	chr2	3201540	3256020	Nmt2	NM_008708	covers
10535043	-1.372	2.87052e-05	chr5	139451968	139470907	Pdgfa	NM_008808	covers
10404975	2.3777	2.87052e-05	chr13	48356796	48359405	Id4	NM_031166	overlaps 3'
10428857	2.94803	2.87827e-05	chr15	58772796	58913578	Mtss1	NM_144800	covers
10430358	1.25215	2.87827e-05	chr15	78353776	78360048	C1qtnf6	NM_028331	covers
10351636	1.45149	2.90914e-05	chr1	173433609	173434881	Refbp2	NM_019484	overlaps 3'
10471464	1.00503	2.92162e-05	chr2	32455229	32476326	St6galnac6	NM_016973	covers
10552760	-1.55563	2.92162e-05	chr7	52112709	52118295	Pnkp	NM_021549	covers exon(s)
10540085	-1.06141	2.92567e-05	chr6	91162778	91222534	Fbln2	NM_001081437	overlaps 3'
10528548	-2.16034	2.94291e-05	chr5	23825407	23857422	Kcnh2	NM_013569	overlaps 5'
10347792	1.07201	2.94291e-05	chr1	82229682	82233665	Irs1	NM_010570	inside exon
10405822	-1.5393	2.94357e-05	chr13	64533851	64542573	Ccrk	NM_053180	covers
10485948	-3.02445	2.9508e-05	chr2	113588727	113598803	Grem1	NM_011824	covers
10503695	1.06738	2.9508e-05	chr4	32325925	32668256	Bach2	NM_007521	covers exon(s)
10358529	1.8889	2.9508e-05	chr1	152474160	152474324	Hmcn1	NM_001024720	overlaps exon upstream
10472402	2.02296	2.9508e-05	chr2	65586351	65604471	Scn2a1	NM_001099298	overlaps 3'
10501608	1.38953	2.95492e-05	chr3	115812867	115832606	Vcam1	NM_011693	covers
10373918	-4.19097	2.95632e-05	chr11	4157571	4172517	Lif	NM_008501	overlaps 3'
10354598	1.49777	2.96109e-05	chr1	53870066	54251878	Hecw2	NM_001001883	overlaps 5'
10400718	-1.28069	2.9693e-05	chr12	70684753	70782578	Gm71	NM_001033236	promoter
10581992	1.35263	2.97168e-05	chr8	118217059	118230794	Maf	NM_001025577	covers
10379518	-1.35292	2.97993e-05	chr11	81859216	81861027	Ccl7	NM_013654	overlaps 3'
10349100	1.29215	2.99129e-05	chr1	108336177	108336450	Bcl2	NM_009741	downstream
10478258	-1.89676	2.99416e-05	chr2	160706406	160731733	Lpin3	NM_022883	covers
10403229	-1.94729	2.99416e-05	chr12	120401276	120476749	Itgb8	NM_177290	overlaps 5'
10607658	1.63994	2.99416e-05	chrX	158849886	159081535	Reps2	NM_178256	overlaps 5'
10577114	1.11305	2.99416e-05	chr8	13176869	13200624	Grtp1	NM_025768	overlaps 5'
10592593	-1.22781	2.99416e-05	chr9	42137705	42208012	Tecta	NM_009347	overlaps 5'
10604713	1.62559	2.99416e-05	chrX	54484664	54591906	Arhgef6	NM_152801	overlaps 5'
10551803	-1.03466	2.99416e-05	chr7	30768976	30813494	Zfp568	NM_001033355	overlaps 3'
10518526	-5.54194	2.99879e-05	chr4	147869292	147874571	Angptl7	NM_001039554	covers
10551966	-0.937034	3.00844e-05	chr7	31338040	31340462	Hspb6	NM_001012401	covers
10604528	1.33834	3.00844e-05	chrX	48466671	48559167	Mbnl3	NM_134163	overlaps 5'
10527936	1.05448	3.03299e-05	chr5	4753839	4757971	Fzd1	NM_021457	inside exon
10458731	1.54009	3.0426e-05	chr18	44584715	44971817	Mcc	NM_001085374	overlaps 5'
10362490	1.61888	3.0451e-05	chr10	34017227	34021128	Tspyl4	NM_030203	overlaps 3'
10457250	-1.15024	3.05427e-05	chr18	6024446	6136096	Arhgap12	NM_001039692	covers
10586248	1.72599	3.06599e-05	chr9	64720801	64720946	Slc24a1	NM_144813	downstream
10597477	0.943376	3.08054e-05	chr9	114808460	114843066	Gpd1l	NM_175380	covers
10420216	1.34202	3.08054e-05	chr14	56516125	56519061	2310014G06Rik	NM_001082975	covers exon(s)
10499095	1.41143	3.09616e-05	chr3	85463988	85534363	9930021J17Rik	NM_172682	covers exon(s)
10450579	1.11013	3.10062e-05	chr17	35818512	35841544	Ddr1	NM_007584	overlaps 5'
10507347	-1.16157	3.10134e-05	chr4	116393571	116477528	Tesk2	NM_146151	overlaps 3'
10457733	-0.994653	3.10134e-05	chr18	20844504	20904905	B4galt6	NM_019737	overlaps 5'
10366004	-0.929577	3.1014e-05	chr10	98377804	98486426	Atp2b1	NM_026482	overlaps 3'
10544573	1.42122	3.10571e-05	chr6	48519695	48522689	Rarres2	NM_027852	covers
10472501	-1.15369	3.10571e-05	chr2	68699571	68949347	Lass6	NM_172856	covers
10574378	1.26757	3.10571e-05	chr8	98157459	98168959	Gins3	NM_030198	overlaps 3'
10344897	-0.954956	3.10571e-05	chr1	12682523	12850458	Sulf1	NM_172294	covers
10508099	1.59147	3.10571e-05	chr4	125735845	125766578	1810007P19Rik	NM_172701	overlaps 3'
10560548	-1.02264	3.10676e-05	chr7	20150295	20158692	Gemin7	NM_027189	covers
10579812	2.10444	3.12165e-05	chr8	80186928	80248351	Ednra	NM_010332	overlaps 5'
10550650	-1.04157	3.12756e-05	chr7	19930449	19941873	Ercc1	NM_007948	covers
10494781	1.27924	3.14173e-05	chr3	101181048	101264792	Igsf3	NM_207205	covers
10546661	1.04988	3.14887e-05	chr6	98880006	99216509	Foxp1	NM_053202	covers
10368675	1.85361	3.16331e-05	chr10	36853049	36858732	Marcks	NM_008538	overlaps 5'
10519105	0.924963	3.17763e-05	chr4	154528184	154596644	Ski	NM_011385	overlaps 5'
10513061	-1.44533	3.18253e-05	chr4	56823807	56878067	Ctnnal1	NM_018761	overlaps 5'
10503210	-0.91242	3.18446e-05	chr4	8779825	8779954	Chd7	NM_001081417	overlaps exon downstream
10448925	1.18371	3.20461e-05	chr17	25511232	25570730	Cacna1h	NM_021415	overlaps 5'
10447130	1.15285	3.20595e-05	chr17	83614642	83624406	AW548124	NM_134117	overlaps 3'
10500876	-1.16398	3.21734e-05	chr3	104257906	104315779	Lrig2	NM_001025067	overlaps 5'
10459534	-0.933557	3.22072e-05	chr18	67564418	67608826	Afg3l2	NM_027130	overlaps 5'
10512005	1.42013	3.23146e-05	chr4	34715650	34725608	1810030N24Rik	NM_025471	covers
10460221	-1.55488	3.23358e-05	chr19	3851773	3894369	Chka	NM_013490	overlaps 3'
10472382	1.29913	3.23358e-05	chr2	65526665	65526871	Scn2a1	NM_001099298	overlaps exon downstream
10428796	-1.48066	3.2339e-05	chr15	58011634	58046481	Fbxo32	NM_026346	overlaps 5'
10538187	-2.24952	3.24118e-05	chr6	48986624	49008107	Gpnmb	NM_053110	covers
10400210	-0.939944	3.26342e-05	chr12	52845511	52930295	Ap4s1	NM_021710	downstream
10577412	0.909589	3.26351e-05	chr8	19864835	19893019	Defb7	NM_139220	downstream
10553080	-1.11929	3.28382e-05	chr7	52955337	52960041	Car11	NM_009800	overlaps 3'
10505791	0.980178	3.286e-05	chr4	87767203	88056915	BC057079	NM_001081184	overlaps 3'
10521759	-1.29966	3.29375e-05	chr5	48376032	48696750	Slit2	NM_178804	overlaps 3'
10358595	1.08043	3.30519e-05	chr1	152536646	152536807	Hmcn1	NM_001024720	overlaps exon upstream
10382376	1.00523	3.31325e-05	chr11	114536782	114582298	Ttyh2	NM_053273	overlaps 3'
10455826	1.64763	3.3157e-05	chr18	57293129	57457123	Megf10	NM_001001979	overlaps 3'
10561721	-1.3559	3.3157e-05	chr7	30105391	30186174	Sipa1l3	NM_001081028	overlaps 3'
10409261	1.32612	3.32123e-05	chr13	52599744	52626205	Diras2	NM_001024474	overlaps 5'
10550564	-0.844338	3.32139e-05	chr7	19661549	19668125	Dmwd	NM_010058	overlaps 3'
10546476	1.19907	3.32566e-05	chr6	93628029	94233887	Magi1	NM_001029850	covers exon(s)
10441680	-0.988509	3.32566e-05	chr17	8994610	9179513	Pde10a	NM_011866	overlaps 3'
10519857	1.63401	3.33069e-05	chr5	16059368	16125257	Hgf	NM_010427	overlaps 3'
10597817	-3.46708	3.3309e-05	chr9	121398942	121404780	Cck	NM_031161	covers
10358539	1.26124	3.36185e-05	chr1	152479536	152479677	Hmcn1	NM_001024720	overlaps exon upstream
10507804	-1.05175	3.37728e-05	chr4	122693840	122732179	Trit1	NM_025873	overlaps 3'
10371959	-1.43308	3.39147e-05	chr10	92711105	92773880	Elk3	NM_013508	covers exon(s)
10553301	-1.175	3.39823e-05	chr7	54101211	54110997	Ldha	NM_010699	covers
10518019	0.816359	3.43209e-05	chr4	141239478	141279334	Ddi2	NM_001017966	overlaps 5'
10569163	1.02365	3.43767e-05	chr7	148612345	148615319	Cend1	NM_021316	covers
10554094	-1.0999	3.44574e-05	chr7	75097143	75378553	Igf1r	NM_010513	overlaps 3'
10474725	-0.955852	3.45297e-05	chr2	118214353	118300969	Eif2ak4	NM_013719	overlaps 3'
10423520	1.55618	3.45297e-05	chr15	32174858	32626085	Sema5a	NM_009154	covers exon(s)
10398075	-3.07579	3.45297e-05	chr12	105644939	105652539	Serpina3n	NM_009252	overlaps 3'
10466947	-0.900183	3.4757e-05	chr19	29684684	29722851	Ermp1	NM_001081213	covers exon(s)
10486102	-1.24736	3.47901e-05	chr2	118102846	118199047	Gpr176	NM_201367	overlaps 5'
10539263	-1.38304	3.48492e-05	chr6	82984199	83002558	Loxl3	NM_013586	covers
10368268	1.97024	3.48975e-05	chr10	22886671	22886773	Eya4	NM_010167	inside intron
10355152	1.67172	3.49238e-05	chr1	64777132	64784324	Fzd5	NM_001042659	overlaps 5'
10412227	1.00616	3.51448e-05	chr13	114382391	114408772	Snag1	NM_130796	overlaps 5'
10379013	-0.950651	3.51517e-05	chr11	77851443	77873934	Flot2	NM_001040403	overlaps 3'
10511901	-0.979935	3.51545e-05	chr4	32891010	33037801	Ankrd6	NM_001012450	overlaps 5'
10384020	-1.53901	3.52605e-05	chr11	5727863	5737799	Polm	NM_017401	overlaps 5'
10557782	-1.32537	3.53063e-05	chr7	134944123	134947316	Hsd3b7	NM_133943	overlaps 3'
10492846	1.15522	3.53063e-05	chr3	85378049	85458392	Pet112l	NM_144896	covers
10352798	-2.21567	3.53063e-05	chr1	194014754	194334040	Kcnh1	NM_001038607	overlaps 3'
10527694	1.00637	3.53063e-05	chr5	150480832	150563182	B3galtl	NM_001081204	covers exon(s)
10461251	-1.49786	3.54477e-05	chr19	8925275	8929076	1110067I12Rik	NM_001013019	overlaps 3'
10545707	2.29153	3.54477e-05	chr6	83462903	83486226	Actg2	NM_009610	covers exon(s)
10541094	1.025	3.54572e-05	chr6	117791260	117795974	Zfp637	NM_177684	overlaps 3'
10381601	-1.60755	3.55091e-05	chr11	102407016	102407336	Fzd2	NM_020510	upstream
10475378	1.56071	3.56442e-05	chr2	121692706	121761949	Casc4	NM_199038	overlaps 3'
10558903	-1.48863	3.56587e-05	chr7	148578098	148588867	Taldo1	NM_011528	covers
10503220	-0.934082	3.58285e-05	chr4	8781993	8782661	Chd7	NM_001081417	overlaps exon downstream
10511679	1.07294	3.58331e-05	chr4	15844384	15872654	Decr1	NM_026172	covers
10387536	-1.29039	3.58653e-05	chr11	69477715	69479629	Cd68	NM_009853	covers
10539894	2.21139	3.58653e-05	chr6	88674478	88778351	Mgll	NM_011844	covers
10489471	1.08746	3.59173e-05	chr2	164215134	164230660	Matn4	NM_013592	overlaps 5'
10466938	1.01719	3.59173e-05	chr19	29423096	29436383	5033414D02Rik	NM_026362	covers
10586246	1.65108	3.59542e-05	chr9	64719635	64719853	Slc24a1	NM_144813	downstream
10442224	1.30264	3.59542e-05	chr17	21704008	21725666	BC049807	NM_001002008	covers
10370376	-2.09516	3.59542e-05	chr10	77450016	77472494	Pfkl	NM_008826	covers exon(s)
10363224	1.39444	3.59542e-05	chr10	57504729	57508257	Fabp7	NM_021272	overlaps 3'
10469695	1.37915	3.59749e-05	chr2	22629900	22730890	Apbb1ip	NM_019456	covers exon(s)
10462237	1.22763	3.60685e-05	chr19	26679650	26852811	Smarca2	NM_011416	overlaps 3'
10484488	-1.06744	3.6088e-05	chr2	84836709	84875991	P2rx3	NM_145526	overlaps 5'
10597518	1.26643	3.6088e-05	chr9	115993411	116084407	Tgfbr2	NM_029575	covers
10542317	1.09516	3.636e-05	chr6	134875352	134875513	Cdkn1b	NM_009875	inside exon
10487722	-1.66077	3.636e-05	chr2	130509850	130522447	Slc4a11	NM_001081162	covers exon(s)
10472400	2.81396	3.63673e-05	chr2	65581122	65581175	Scn2a1	NM_001099298	overlaps exon downstream
10362711	1.50859	3.63684e-05	chr10	40403088	40530889	9030224M15Rik	NM_177793	overlaps 3'
10580678	1.33768	3.63684e-05	chr8	95826292	95861093	Ces1	NM_021456	overlaps 3'
10459766	-0.903693	3.65596e-05	chr18	74938046	74938122	Acaa2	NM_177470	promoter
10461642	-0.903693	3.65596e-05	chr19	11769757	11769834	Gm97	NM_001033283	promoter
10369993	1.46361	3.68837e-05	chr10	75236866	75244159	Gstt3	NM_133994	covers
10495035	-2.58367	3.68837e-05	chr3	104442591	104462385	Slc16a1	NM_009196	overlaps 3'
10547553	1.04228	3.69069e-05	chr6	120947362	121031608	Mical3	NM_153396	covers
10441436	-1.35749	3.69714e-05	chr17	5841364	5931955	Snx9	NM_025664	covers
10422028	1.47524	3.69974e-05	chr14	101843758	102007884	Tbc1d4	NM_001081278	covers exon(s)
10408616	1.40471	3.69974e-05	chr13	34271027	34437051	3110004L20Rik	NM_001033167	overlaps 5'
10502776	1.33561	3.69974e-05	chr3	148521697	148522497	Lphn2	NM_001081298	overlaps exon upstream
10529801	-1.35446	3.70058e-05	chr5	44135857	44212877	Fbxl5	NM_178729	covers
10455112	-1.03917	3.71165e-05	chr18	37644449	37649108	Pcdhb17	NM_053142	covers
10358623	1.09908	3.71234e-05	chr1	152579933	152580087	Hmcn1	NM_001024720	overlaps exon upstream
10598089	1.62478	3.71415e-05	chrM	14071	14139	NA	NA	NA
10408610	1.12466	3.71753e-05	chr13	34166147	34169857	Tubb2a	NM_009450	overlaps 5'
10574232	1.07423	3.73145e-05	chr8	97362317	97378795	Coq9	NM_026452	overlaps 3'
10484463	-1.03142	3.74287e-05	chr2	84605517	84615561	Serping1	NM_009776	covers exon(s)
10488147	2.14961	3.75128e-05	chr2	140476652	140497205	Flrt3	NM_178382	covers
10506031	1.74072	3.75671e-05	chr4	97248557	97779516	Nfia	NM_010905	covers
10466745	-0.910798	3.75671e-05	chr19	24168996	24299444	Tjp2	NM_011597	overlaps 5'
10538640	1.24092	3.75849e-05	chr6	58546665	58642445	Abcg2	NM_011920	covers
10397975	0.961497	3.76409e-05	chr12	104672421	104678417	D12Ertd647e	NM_026790	overlaps 3'
10447938	1.73712	3.76409e-05	chr17	14332059	14341101	Dact2	NM_172826	covers
10487797	1.2352	3.76745e-05	chr2	130876561	130889550	Adam33	NM_033615	covers
10468309	0.991399	3.77346e-05	chr19	47334768	47335150	Neurl	NM_021360	downstream
10517677	-0.913411	3.77346e-05	chr4	138638207	138649855	Nbl1	NM_008675	overlaps 5'
10507594	-1.88016	3.77346e-05	chr4	118781373	118809935	Slc2a1	NM_011400	overlaps 3'
10415282	-0.994554	3.77346e-05	chr14	56197311	56200374	Psme1	NM_011189	covers
10475517	-0.858551	3.77528e-05	chr2	122463623	122466823	AA467197	NM_001004174	overlaps 3'
10424894	-0.962621	3.78231e-05	chr15	76273785	76282608	Bop1	NM_013481	downstream
10564667	1.07585	3.78231e-05	chr7	85337445	85722861	Ntrk3	NM_182809	covers
10360053	1.95033	3.78472e-05	chr1	173103395	173126370	Pcp4l1	NM_025557	covers exon(s)
10410408	2.75261	3.8128e-05	chr13	68758927	69138234	Adcy2	NM_153534	covers exon(s)
10377889	-1.10282	3.83574e-05	chr11	70376383	70427984	Mink1	NM_001045959	overlaps 3'
10395409	-2.79407	3.83616e-05	chr12	37835133	37906115	Meox2	NM_008584	overlaps 3'
10556583	-1.14657	3.83616e-05	chr7	123647883	123684084	Nucb2	NM_016773	covers
10488156	1.71343	3.8411e-05	chr2	142445504	142727097	Kif16b	NM_001081133	covers exon(s)
10451805	0.93607	3.84753e-05	chr17	53815385	53828637	Sgol1	NM_028232	overlaps 5'
10409170	-1.32094	3.84753e-05	chr13	49358479	49404599	Fgd3	NM_015759	overlaps 5'
10554863	1.39365	3.86374e-05	chr7	97497209	97558949	Sytl2	NM_001040085	overlaps 3'
10394471	-0.906332	3.86603e-05	chr12	8778197	8800494	Sdc1	NM_011519	covers
10410039	-0.972293	3.87907e-05	chr13	63612841	63666828	Ptch1	NM_008957	overlaps 5'
10368092	1.81713	3.88449e-05	chr10	18259929	18265882	Hebp2	NM_019487	overlaps 5'
10545827	-0.967308	3.8865e-05	chr6	85284956	85324628	Rab11fip5	NM_001003955	overlaps 5'
10498273	-0.860564	3.8865e-05	chr3	57090986	57105841	Tm4sf1	NM_008536	overlaps 5'
10510546	-0.811977	3.8865e-05	chr4	149611364	149622984	EG433182	NM_001025388	covers
10587315	3.13994	3.8865e-05	chr9	78039789	78057156	Gsta4	NM_010357	overlaps 3'
10603087	1.304	3.8865e-05	chrX	160707369	160810945	Pir	NM_027153	overlaps 3'
10532839	0.960003	3.89667e-05	chr5	115072159	115108414	Trpv4	NM_022017	covers
10560070	-1.02578	3.89767e-05	chr7	13620587	13623327	Ube2m	NM_145578	overlaps 5'
10346348	-1.50333	3.89767e-05	chr1	57831769	58005238	2810022L02Rik	NM_144882	covers
10490838	0.795665	3.9032e-05	chr3	10012589	10016610	Fabp5	NM_010634	covers
10558150	1.15207	3.90705e-05	chr7	138079744	138129172	Htra1	NM_019564	covers
10512279	-1.2992	3.91427e-05	chr4	41604529	41644074	Cntfr	NM_016673	overlaps 5'
10468893	2.28551	3.92203e-05	chr19	61300314	61303271	Csf2ra	NM_009970	covers exon(s)
10533603	1.71085	3.92483e-05	chr5	123553053	123582638	Rhof	NM_175092	covers
10523511	-1.78181	3.93546e-05	chr5	99359618	99360052	Prkg2	NM_008926	downstream
10401698	-1.37986	3.94161e-05	chr12	88221651	88225761	6430527G18Rik	NM_145836	overlaps 5'
10586244	1.66018	3.9444e-05	chr9	64715569	64715669	Slc24a1	NM_144813	downstream
10566578	-2.96049	3.94474e-05	chr7	113466928	113469321	EG209380	NM_001001318	downstream
10589099	-0.964801	3.94474e-05	chr9	108686127	108708668	Ihpk2	NM_029634	covers
10453857	1.15973	3.94769e-05	chr18	11052506	11085633	Gata6	NM_010258	covers
10565089	-1.51769	3.97463e-05	chr7	88492329	88599562	Cpeb1	NM_007755	overlaps 5'
10385353	1.16733	3.97463e-05	chr11	43588108	43714712	Adra1b	NM_007416	overlaps 5'
10446965	-1.72583	3.97675e-05	chr17	75864953	75928398	Rasgrp3	NM_207246	overlaps 3'
10519497	1.1347	3.97675e-05	chr5	7960472	7982213	Steap4	NM_054098	overlaps 3'
10494405	1.09287	3.97675e-05	chr3	96072617	96073027	Hist2h3c1	NM_019469	overlaps 3'
10519607	-1.84195	3.97675e-05	chr5	9101328	9118566	4930420K17Rik	NM_001081029	covers exon(s)
10565996	-1.14894	3.97675e-05	chr7	108971165	108986590	Inppl1	NM_010567	covers
10528008	-1.24571	3.98774e-05	chr5	5669151	5693761	Steap2	NM_001103156	covers exon(s)
10468909	1.7935	4.02715e-05	chr1_random	48176	69060	NA	NA	NA
10562965	-0.9972	4.02986e-05	chr7	52155743	52184860	Ap2a1	NM_001077264	overlaps 5'
10574087	1.15918	4.02986e-05	chr8	96910400	96919259	Herpud1	NM_022331	overlaps 3'
10503188	-1.51675	4.02986e-05	chr4	8760887	8761142	Chd7	NM_001081417	overlaps exon downstream
10503659	2.23267	4.03695e-05	chr4	28740281	28892232	Epha7	NM_010141	covers
10561806	-1.02381	4.03704e-05	chr7	30750099	30750656	Zfp74	NM_178384	upstream
10452556	0.872196	4.03902e-05	chr17	66843852	66869010	Rab12	NM_024448	overlaps 5'
10396606	-1.38499	4.03902e-05	chr12	77026256	77026467	Syne2	NM_001005510	overlaps exon downstream
10577395	0.786754	4.04001e-05	chr8	19853725	20020413	Defb7	NM_139220	downstream
10561927	1.73596	4.05974e-05	chr7	31219999	31230580	Aplp1	NM_007467	covers
10544452	1.62012	4.06272e-05	chr6	42573015	42595253	BC011487	NM_146174	covers
10592420	2.64668	4.06272e-05	chr9	39394981	39411854	AW551984	NM_178737	overlaps 5'
10513166	0.90154	4.06272e-05	chr4	57252396	57314709	Ptpn3	NM_011207	overlaps 5'
10442219	-1.71717	4.06523e-05	chr17	21672503	21699580	Zfp52	NM_144515	overlaps 3'
10447128	1.14624	4.06523e-05	chr17	82938598	82938885	AW548124	NM_134117	upstream
10432378	-1.159	4.06523e-05	chr15	98734348	98748529	Lmbr1l	NM_029098	covers
10451547	1.31597	4.06523e-05	chr17	47153645	47153905	Ubr2	NM_146078	upstream
10351206	1.02039	4.06523e-05	chr1	166045395	166079876	Selp	NM_011347	covers
10461022	-0.90691	4.07372e-05	chr19	7049538	7051814	Ppp1r14b	NM_008889	overlaps 3'
10564960	-1.14367	4.07448e-05	chr7	87534080	87547648	Furin	NM_011046	overlaps 5'
10422844	-1.39764	4.08257e-05	chr15	7760846	7787575	Gdnf	NM_010275	covers
10421950	-1.63567	4.08501e-05	chr14	98186065	98568762	Dach1	NM_001038610	covers
10394674	1.77107	4.09358e-05	chr12	14501367	14501963	AW125753	NM_029007	upstream
10349401	1.27084	4.13482e-05	chr1	127573570	127770439	Lypd1	NM_145100	overlaps 3'
10584598	-2.25368	4.1401e-05	chr9	41390009	41390085	Sorl1	NM_011436	downstream
10552288	2.65317	4.14978e-05	chr7	48154570	48185346	Vstm2b	NM_021387	covers
10510305	-1.03299	4.15963e-05	chr4	147822716	147931794	Frap1	NM_020009	overlaps 3'
10386604	1.18665	4.15963e-05	chr11	60601606	60641385	Shmt1	NM_009171	covers
10503161	-1.57576	4.15963e-05	chr4	8617704	8712910	Chd7	NM_001081417	overlaps 5'
10348451	1.85459	4.16117e-05	chr1	92100578	92112863	Cxcr7	NM_007722	overlaps 3'
10605792	1.06504	4.1935e-05	chrX	92217849	92222021	Spin4	NM_178753	overlaps 5'
10579313	-0.876591	4.1935e-05	chr8	73121389	73132172	Ssbp4	NM_133772	overlaps 5'
10601701	1.66271	4.1935e-05	chrX	130829764	130840508	Tmem35	NM_026239	overlaps 3'
10541524	1.23632	4.1935e-05	chr6	122657507	122664651	LOC634428	NM_001080945	covers
10394837	-0.80676	4.1935e-05	chr12	20202456	20557327	Ddef2	NM_001004364	upstream
10549057	1.38187	4.19438e-05	chr6	142298862	142335607	Recql	NM_023042	covers
10353420	0.985619	4.20934e-05	chr1	20793054	20810341	Mcm3	NM_008563	covers
10480492	-1.80688	4.21005e-05	chr2	24461895	24618680	Cacna1b	NM_001042528	covers
10488797	1.52703	4.21005e-05	chr2	154412762	154429409	Pxmp4	NM_021534	covers
10495001	-2.01511	4.22072e-05	chr3	103718043	103770543	Rsbn1	NM_172684	overlaps 3'
10511333	-1.22867	4.22925e-05	chr4	3829756	3865529	Plag1	NM_019969	overlaps 5'
10456756	1.54949	4.22925e-05	chr18	75979832	76308218	Zbtb7c	NM_145356	overlaps 3'
10359917	-1.17494	4.24679e-05	chr1	171879668	171899336	Hsd17b7	NM_010476	overlaps 5'
10503283	0.902638	4.24679e-05	chr4	11413147	11467087	1110037F02Rik	NM_001081183	covers exon(s)
10420891	1.14533	4.25194e-05	chr14	66538231	66572581	Scara3	NM_172604	covers
10351971	-1.03337	4.25808e-05	chr1	176431685	176752219	Fmn2	NM_019445	overlaps 5'
10467136	3.09587	4.25808e-05	chr19	34548273	34549625	Ch25h	NM_009890	covers
10524284	1.51906	4.25808e-05	chr5	111321851	111716461	Chek2	NM_016681	downstream
10458314	-2.16194	4.26529e-05	chr18	35893335	35900184	1700066B19Rik	NM_001033168	downstream
10437590	-0.845088	4.27258e-05	chr16	8658673	8672246	Carhsp1	NM_025821	covers
10402249	-1.00825	4.281e-05	chr12	103157764	103196448	Atxn3	NM_029705	overlaps 5'
10411739	1.0288	4.281e-05	chr13	101548687	101556441	Ccnb1	NM_172301	covers
10561017	-1.09298	4.29179e-05	chr7	26080068	26082974	Pafah1b3	NM_008776	overlaps 5'
10556302	-4.9034	4.29179e-05	chr7	117911720	117955923	Ampd3	NM_009667	covers
10537062	7.29661	4.29179e-05	chr6	30683506	30698462	Mest	NM_008590	covers
10416290	-1.05305	4.30172e-05	chr14	70945161	70948740	Reep4	NM_180588	covers
10591816	-1.46385	4.30347e-05	chr9	24216227	24307938	Dpy19l1	NM_172920	covers
10561516	-1.17391	4.31286e-05	chr7	29543270	29551543	Nfkbib	NM_010908	overlaps 5'
10400668	-1.07383	4.31413e-05	chr12	70412528	70458153	Sdccag1	NM_025441	covers
10570201	-0.894242	4.32246e-05	chr8	12757069	12868665	Atp11a	NM_015804	covers exon(s)
10517053	1.32105	4.32838e-05	chr4	133047018	133054421	2300002D11Rik	NM_001081156	overlaps two exons
10437151	-0.997324	4.34279e-05	chr16	95479258	95521867	Kcnj15	NM_001039057	overlaps 3'
10538547	0.971313	4.34329e-05	chr6	56782053	56829352	Fkbp9	NM_012056	covers
10469289	1.04693	4.34568e-05	chr2	11627070	11655621	Il15ra	NM_008358	covers
10399605	-1.07705	4.34568e-05	chr12	21329370	21379454	Adam17	NM_009615	overlaps 5'
10487645	0.90051	4.34568e-05	chr2	130216511	130223310	Cpxm1	NM_019696	overlaps 5'
10439514	-2.80984	4.34568e-05	chr16	42248665	42340764	Gap43	NM_008083	covers
10494402	0.9808	4.34568e-05	chr3	96050608	96052427	Hist2h3c1	NM_178216	covers
10550674	-0.810162	4.34568e-05	chr7	19967388	19981043	Ercc2	NM_007949	overlaps 3'
10581813	1.98462	4.36384e-05	chr8	113835697	113862077	Mlkl	NM_029005	covers
10512688	1.34933	4.36384e-05	chr4	45047123	45097466	Polr1e	NM_022811	downstream
10551777	-1.00255	4.36384e-05	chr7	30601091	30616024	Zfp790	NM_146185	covers
10564482	3.11695	4.36384e-05	chr7	74875054	74904579	Dmn	NM_201639	covers exon(s)
10563275	-1.1178	4.36384e-05	chr7	52677267	52693466	Ruvbl2	NM_011304	covers
10512251	2.24823	4.36384e-05	chr4	41442638	41450090	AI464131	NM_001085515	overlaps two exons
10372069	1.05674	4.36384e-05	chr10	94847996	94879462	Socs2	NM_007706	covers
10491962	1.14825	4.36791e-05	chr3	52072296	52153460	Foxo1	NM_019739	overlaps 3'
10563108	-1.43475	4.37917e-05	chr7	52381716	52381805	Rpl13a	NM_009438	inside intron
10424667	1.58829	4.37917e-05	chr15	74551664	74554803	4930572J05Rik	NM_198607	overlaps 3'
10498053	-2.45044	4.37917e-05	chr3	51192334	51200462	4930583H14Rik	NM_026358	covers
10439483	1.17919	4.37917e-05	chr16	38598456	38713148	Cdgap	NM_020260	overlaps 5'
10563583	-1.05453	4.38711e-05	chr7	53943183	53966033	Saa3	NM_011315	downstream
10401114	1.24107	4.40265e-05	chr12	77898949	77923503	Rab15	NM_134050	overlaps 5'
10408239	0.993868	4.40497e-05	chr13	23836842	23837471	Hist1h3c	NM_175653	covers
10512451	-0.869638	4.41392e-05	chr4	43045286	43059075	B230312A22Rik	NM_172691	covers
10366391	-1.07869	4.42053e-05	chr10	111708177	111903360	Kcnc2	NM_001025581	covers
10575550	0.806101	4.42132e-05	chr8	113557802	113581501	Aars	NM_146217	covers
10398859	-1.67611	4.4484e-05	chr12	113858300	113879569	Adssl1	NM_007421	overlaps 3'
10367673	1.35665	4.45518e-05	chr10	6379246	6473874	Plekhg1	NM_001033253	covers
10491721	2.20793	4.46142e-05	chr3	37538869	37543520	Spry1	NM_011896	covers
10394625	0.808683	4.46794e-05	chr12	13328451	13328644	Ddx1	NM_134040	upstream
10534343	1.54372	4.46794e-05	chr5	135178466	135223193	Eln	NM_007925	overlaps 5'
10560181	-0.790126	4.47042e-05	chr7	16523184	16531407	Gltscr2	NM_133831	covers
10546152	0.988648	4.47042e-05	chr6	88792559	88824973	Podxl2	NM_176973	overlaps 5'
10361869	1.49675	4.47867e-05	chr10	18128119	18246859	Nhsl1	NM_173390	covers exon(s)
10496338	1.19148	4.50718e-05	chr3	136333734	136600350	Ppp3ca	NM_008913	overlaps 3'
10399642	-0.81801	4.51427e-05	chr12	22146998	22382205	Ywhaq	NM_011739	upstream
10511368	0.875323	4.51789e-05	chr4	4691489	4720502	Impad1	NM_177730	covers
10602896	1.18283	4.51789e-05	chrX	156828657	156936002	Gpr64	NM_001079847	overlaps 3'
10383025	1.35566	4.52192e-05	chr11	118289813	118311278	C1qtnf1	NM_019959	covers
10542993	0.997371	4.52845e-05	chr6	5170852	5206253	Pon3	NM_173006	overlaps 5'
10381172	-1.02706	4.54805e-05	chr11	100720717	100746483	Stat5a	NM_011488	overlaps 3'
10515051	-0.805518	4.54856e-05	chr4	108733750	108874821	Osbpl9	NM_173350	covers
10408077	1.1313	4.55164e-05	chr13	21845264	21845781	Hist1h2ak	NM_178183	covers
10488472	1.25463	4.5722e-05	chr2	150408816	150434278	2310001A20Rik	NM_027977	covers
10511694	1.28338	4.5722e-05	chr4	15924268	15941024	Osgin2	NM_145950	overlaps 5'
10379044	-0.82771	4.5722e-05	chr11	78001942	78005690	Rab34	NM_033475	covers
10522784	1.0748	4.5722e-05	chr5	84552257	84553426	Epha5	NM_007937	inside intron
10545623	-2.14253	4.59252e-05	chr6	82980928	82983459	Dok1	NM_010070	covers
10345411	1.38327	4.59252e-05	chr1	34858567	34869599	Arhgef4	NM_183019	overlaps 3'
10555303	-1.28655	4.59618e-05	chr7	107376134	107427378	Pgm2l1	NM_027629	covers exon(s)
10508614	2.24295	4.60661e-05	chr4	129985984	129992702	Fabp3	NM_010174	overlaps 5'
10548745	1.05387	4.63584e-05	chr6	134819175	134847878	Gpr19	NM_008157	covers
10358559	1.1638	4.64216e-05	chr1	152503584	152503715	Hmcn1	NM_001024720	overlaps exon upstream
10364559	-1.39461	4.64216e-05	chr10	79389817	79417757	Arid3a	NM_007880	overlaps 3'
10382106	-1.16866	4.64216e-05	chr11	106612582	106628882	Gm885	NM_001033435	overlaps 3'
10403957	0.783875	4.64517e-05	chr13	21903647	21903964	Hist1h4m	NM_175657	covers
10408092	0.783875	4.64517e-05	chr13	21923716	21924033	Hist1h4m	NM_175657	overlaps 5'
10562637	1.00724	4.65287e-05	chr7	49361266	49362555	Vmn2r60	NM_001105057	upstream
10372528	1.02915	4.68191e-05	chr10	115854924	115910857	Kcnmb4	NM_021452	overlaps 5'
10589940	1.18776	4.69605e-05	chr9	114887806	115141341	Osbpl10	NM_148958	covers
10410931	-1.25572	4.69615e-05	chr13	89796661	89881923	Vcan	NM_001081249	covers exon(s)
10454254	1.2351	4.69615e-05	chr18	23573916	23818215	Dtna	NM_010087	overlaps 3'
10526363	-0.976032	4.70771e-05	chr5	136165028	136211196	Por	NM_008898	covers
10357932	0.902699	4.70771e-05	chr1	136646075	136732744	Ppp1r12b	NM_001081307	overlaps 3'
10503966	0.919891	4.70771e-05	chr4	40090298	40146042	Aco1	NM_007386	overlaps 3'
10543239	-5.02621	4.71352e-05	chr6	16783373	16848441	Tcfec	NM_031198	covers
10395961	-1.18197	4.71572e-05	chr12	62625619	62958915	Lrfn5	NM_178714	overlaps 3'
10565288	-0.976393	4.71719e-05	chr7	91257866	91300403	2210412D01Rik	NM_133722	overlaps 5'
10480808	1.62809	4.72107e-05	chr2	25430950	25435619	Gm996	NM_001005424	overlaps 5'
10594447	-1.19105	4.72585e-05	chr9	64033588	64101412	Map2k1	NM_008927	covers
10556426	-0.834875	4.7608e-05	chr7	119571220	119735206	Parva	NM_020606	overlaps 3'
10413574	-1.2062	4.77189e-05	chr14	31528082	31631149	Sfmbt1	NM_019460	covers
10574676	1.235	4.77634e-05	chr8	107800320	107805839	Nol3	NM_030152	covers
10457862	-0.951496	4.77712e-05	chr18	24643463	24688705	BC021395	NM_144861	overlaps 5'
10398996	2.43039	4.78764e-05	chr12	114378742	114383717	Crip2	NM_024223	covers
10589907	-0.864726	4.79966e-05	chr9	114313763	114315086	Glb1	NM_009752	inside intron
10409314	1.33068	4.80131e-05	chr13	53562250	53568443	Msx2	NM_013601	overlaps 5'
10448262	0.919587	4.80984e-05	chr17	23693737	23701096	Zfp213	NM_001033496	overlaps 5'
10500276	0.969362	4.80984e-05	chr3	95687881	95695871	BC028528	NM_153513	covers
10370021	-1.00504	4.80984e-05	chr10	75322099	75322995	Mif	NM_010798	overlaps 5'
10421911	-0.971642	4.80984e-05	chr14	88865278	88871203	Pcdh20	NM_178685	covers
10424711	0.759888	4.80984e-05	chr15	75534759	75544838	Rhpn1	NM_008164	covers
10445006	-1.24943	4.80984e-05	chr17	36315966	36316784	H2-T3	NM_008208	downstream
10474700	0.955198	4.81073e-05	chr2	117937629	117952869	Thbs1	NM_011580	covers
10561461	-1.09597	4.81073e-05	chr7	29185281	29221210	Samd4b	NM_175021	covers
10415700	-1.00415	4.81073e-05	chr14	60884065	60921207	Mtmr6	NM_144843	overlaps 3'
10416989	1.02869	4.8165e-05	chr14	118536380	118563454	Gpr180	NM_021434	overlaps 3'
10562399	-0.983467	4.8165e-05	chr7	35424034	35440528	Kctd15	NM_146188	covers
10436636	-2.21897	4.8165e-05	chr16	81201016	81624530	Ncam2	NM_010954	overlaps 3'
10566877	-1.24289	4.8165e-05	chr7	117452915	117758410	Adm	NM_009627	upstream
10575021	0.768004	4.82127e-05	chr8	108939239	108949789	Zfp90	NM_011764	overlaps 3'
10497481	2.24398	4.82127e-05	chr3	21974611	21974988	Tbl1xr1	NM_030732	promoter
10455461	-1.35393	4.82335e-05	chr18	44493728	44515382	Myot	NM_001033621	overlaps 3'
10493259	0.781327	4.82771e-05	chr3	88383593	88392338	Ssr2	NM_025448	overlaps 3'
10363860	2.15777	4.83089e-05	chr10	69708024	69748699	Slc16a9	NM_025807	overlaps 3'
10398326	1.24883	4.83089e-05	chr12	110783828	110799933	Rtl1	NM_184109	downstream
10421723	-0.910022	4.84194e-05	chr14	78226024	78274724	Dnajc15	NM_025384	overlaps 5'
10497752	-0.916109	4.84194e-05	chr3	33903939	33904385	Fxr1h	NM_008053	upstream
10550906	-2.11633	4.84194e-05	chr7	25247519	25260987	Plaur	NM_011113	overlaps 3'
10358585	1.04244	4.84194e-05	chr1	152524366	152524557	Hmcn1	NM_001024720	overlaps exon upstream
10526882	-0.837941	4.85052e-05	chr5	139626211	139662462	Heatr2	NM_001081265	overlaps 3'
10447634	-1.30866	4.86438e-05	chr17	7568141	7583639	Ttll2	NM_001098267	upstream
10448350	1.22319	4.86438e-05	chr17	23873153	23877319	Paqr4	NM_023824	overlaps 5'
10516735	1.1528	4.86438e-05	chr4	129841698	129852366	Tinagl	NM_023476	covers
10435345	1.19703	4.88285e-05	chr16	34785007	35001449	Mylk	NM_139300	overlaps 5'
10354309	0.846991	4.88285e-05	chr1	45431176	45560127	Col5a2	NM_007737	overlaps 5'
10455595	-0.80201	4.88354e-05	chr18	48204989	48208074	EG433182	NM_001025388	overlaps 3'
10419578	-1.49641	4.88883e-05	chr14	52524956	52533026	Ndrg2	NM_013864	overlaps 5'
10501164	1.07579	4.88883e-05	chr3	107543975	107563387	Csf1	NM_007778	covers
10492668	-0.944816	4.90116e-05	chr3	79372114	79376502	Ppid	NM_026352	upstream
10570894	0.890366	4.90116e-05	chr8	24085608	24260968	Ank1	NM_031158	covers
10441588	-1.07338	4.90932e-05	chr17	7529046	7549547	Tcp10b	NM_011553	overlaps 3'
10604844	-0.984893	4.91974e-05	chrX	60028760	60029860	Ldoc1	NM_001018087	downstream
10547088	1.17475	4.92717e-05	chr6	115792347	115803739	Mbd4	NM_010774	covers
10560247	-0.923015	4.92974e-05	chr7	16860813	16870008	Ccdc9	NM_172297	overlaps 5'
10571567	1.82346	4.93529e-05	chr8	46743646	46913259	Sorbs2	NM_172752	overlaps 3'
10472378	1.94954	4.93529e-05	chr2	65524841	65524904	Scn2a1	NM_001099298	overlaps exon downstream
10462922	0.816812	4.9431e-05	chr19	38598687	38857790	Plce1	NM_019588	covers exon(s)
10569020	-1.90144	4.9571e-05	chr7	148201605	148202807	Ifitm6	NM_001033632	covers
10534120	-1.27043	4.97361e-05	chr5	130487134	130500215	Asl	NM_133768	covers
10575733	1.15829	5.00033e-05	chr8	119445640	119465404	Cenpn	NM_028131	overlaps 3'
10454851	1.69866	5.00763e-05	chr18	35989472	36021347	Cxxc5	NM_133687	overlaps 3'
10444236	1.09663	5.00763e-05	chr17	34282172	34297174	H2-DMb1	NM_010387	covers
10606235	1.71473	5.00947e-05	chrX	101733889	101866142	Zdhhc15	NM_175358	overlaps 5'
10377319	0.943981	5.01459e-05	chr11	68505417	68630132	Myh10	NM_175260	overlaps 3'
10546434	1.79749	5.02831e-05	chr6	92743004	92810198	Adamts9	NM_175314	covers exon(s)
10604961	1.51893	5.03028e-05	chrX	69679156	69901525	Gabra3	NM_008067	overlaps 5'
10491699	-1.79441	5.04084e-05	chr3	37247772	37303719	Fgf2	NM_008006	covers exon(s)
10584435	-0.979812	5.04084e-05	chr9	38525883	38550922	Loh11cr2a	NM_172767	overlaps 3'
10548128	1.23315	5.04084e-05	chr6	127911418	128093596	Tspan9	NM_175414	overlaps 5'
10413398	1.12582	5.04472e-05	chr14	27852161	27915695	Il17rd	NM_134437	overlaps 5'
10398665	-2.58352	5.05368e-05	chr12	112683155	112693228	Tnfaip2	NM_009396	covers
10547641	-2.55672	5.05368e-05	chr6	122677842	122692537	Slc2a3	NM_011401	covers
10402268	-1.00788	5.05368e-05	chr12	103632304	103677907	Lgmn	NM_011175	covers
10427849	0.822279	5.06454e-05	chr15	12738170	12754396	6030458C11Rik	NM_029998	overlaps 5'
10404065	0.983396	5.08094e-05	chr13	23844249	23844659	Hist1h3b	NM_178203	overlaps 3'
10529613	0.903168	5.08105e-05	chr5	37690412	37728105	Evc	NM_021292	overlaps 5'
10408490	-0.761616	5.08105e-05	chr13	30905787	31065916	Exoc2	NM_025588	overlaps 5'
10513256	-1.41736	5.08881e-05	chr4	58447856	58566391	Edg2	NM_010336	covers
10366229	0.973658	5.0966e-05	chr10	106708887	106862202	Lin7a	NM_001039354	overlaps 3'
10569200	-0.84268	5.0966e-05	chr7	148659032	148661031	Tspan4	NM_053082	promoter
10575074	0.875974	5.0966e-05	chr8	109206968	109375339	Tmco7	NM_173037	overlaps 3'
10394809	-1.20841	5.09796e-05	chr12	18779275	18779468	5730507C01Rik	NM_001033157	downstream
10394816	-1.20841	5.09796e-05	chr12	18779275	18779468	5730507C01Rik	NM_001033157	downstream
10568239	-1.31025	5.13873e-05	chr7	134527266	134537133	E430018J23Rik	NM_198011	covers
10496324	1.15386	5.1409e-05	chr3	135488455	135551356	Slc39a8	NM_026228	covers
10524684	-1.30698	5.1409e-05	chr5	115879694	115904211	Msi1	NM_008629	overlaps 3'
10459768	-0.992644	5.14204e-05	chr18	74938215	74938354	Acaa2	NM_177470	promoter
10438942	1.30439	5.14204e-05	chr16	30511941	30550664	Tmem44	NM_172614	overlaps 5'
10408246	0.986916	5.14204e-05	chr13	23853722	23854255	Hist1h3a	NM_013550	overlaps 5'
10534596	-1.04007	5.14204e-05	chr5	136724005	137043301	Cux1	NM_009986	covers
10503305	0.912207	5.14204e-05	chr4	11467057	11477028	1110037F02Rik	NM_001081183	covers exon(s)
10423629	-0.946435	5.14204e-05	chr15	34425078	34460403	Pop1	NM_026340	overlaps 3'
10358389	-0.863012	5.15472e-05	chr1	145846468	145851411	Rgs2	NM_009061	covers
10517967	-1.02314	5.15472e-05	chr4	141131977	141161947	Fblim1	NM_133754	overlaps 5'
10481518	-1.47712	5.15887e-05	chr2	30744991	30758817	Ptges	NM_022415	overlaps 5'
10530269	-2.3118	5.15887e-05	chr5	66409841	66542168	Rbm47	NM_139065	covers
10544837	2.41808	5.17669e-05	chr6	53765462	53770688	1200009O22Rik	NM_025817	overlaps 5'
10502748	1.47002	5.17732e-05	chr3	148478819	148514962	Lphn2	NM_001081298	covers exon(s)
10474381	1.1659	5.19788e-05	chr2	109120895	109181906	Kif18a	NM_139303	overlaps 3'
10410547	-1.60892	5.19788e-05	chr13	73957581	73985060	Nkd2	NM_028186	overlaps 5'
10399634	-0.743566	5.19788e-05	chr12	21786089	21786241	Ywhaq	NM_011739	upstream
10588137	-0.828759	5.21318e-05	chr9	99530014	99569675	Dzip1l	NM_028258	overlaps 3'
10565437	-1.01895	5.21318e-05	chr7	96288231	96487277	Tmem135	NM_028343	covers
10566525	-0.852301	5.2183e-05	chr7	112887966	112892853	Ilk	NM_010562	overlaps 3'
10367945	1.44213	5.22961e-05	chr10	12933201	13194202	Phactr2	NM_001033257	overlaps 5'
10563643	-0.968627	5.23453e-05	chr7	54144397	54175305	Tsg101	NM_021884	overlaps 5'
10598833	-1.05103	5.24095e-05	chrX	19636696	19674647	Chst7	NM_021715	overlaps 3'
10394109	1.59254	5.24606e-05	chr11	121217435	121249559	Rab40b	NM_139147	covers
10472970	1.27774	5.2617e-05	chr2	74560035	74567217	Hoxd4	NM_010469	overlaps 3'
10586347	1.12261	5.26828e-05	chr9	65043160	65087031	Parp16	NM_177460	covers
10444814	1.02238	5.26977e-05	chr17	35516562	35534946	H2-Q8	NM_023124	covers
10519886	0.871522	5.27749e-05	chr5	17080634	17236088	Sema3c	NM_013657	overlaps 3'
10561994	-0.906507	5.27749e-05	chr7	31340460	31344665	Lin37	NM_029377	overlaps 5'
10361834	1.65987	5.27749e-05	chr10	17516086	17565469	Txlnb	NM_138628	overlaps 3'
10380489	1.17264	5.27749e-05	chr11	94871193	94887400	Samd14	NM_146025	covers exon(s)
10550632	-0.849689	5.2825e-05	chr7	19813702	19841178	Opa3	NM_207525	covers
10565218	1.07865	5.29073e-05	chr7	90791573	90884033	Il16	NM_010551	overlaps 5'
10476592	1.09616	5.32793e-05	chr2	140849761	140849877	Macrod2	NM_001013802	overlaps exon downstream
10560993	-0.735017	5.32793e-05	chr7	26013278	26022870	Gsk3a	NM_001031667	overlaps 5'
10528143	-0.886125	5.36147e-05	chr5	9260945	9261202	9330182L06Rik	NM_172706	upstream
10437541	1.05408	5.36147e-05	chr16	5195381	5204105	Nagpa	NM_013796	covers
10457587	1.29852	5.36187e-05	chr18	13846724	14131145	Zfp521	NM_181326	covers
10394931	-1.61946	5.36187e-05	chr12	22990656	23046941	Ywhaq	NM_011739	upstream
10400155	-1.19008	5.38256e-05	chr12	47797592	47798164	Stxbp6	NM_144552	upstream
10460582	-0.803697	5.38256e-05	chr19	5425157	5427319	AI837181	NM_134149	overlaps 3'
10562709	-1.25022	5.38256e-05	chr7	50783365	50788884	Cd33	NM_001111058	overlaps 5'
10557450	-1.0236	5.39023e-05	chr7	133839487	133840211	Bola2	NM_175103	covers
10393449	-2.42691	5.39361e-05	chr11	117827393	117830500	Socs3	NM_007707	covers
10523483	-1.21349	5.39382e-05	chr5	98609888	98618010	Prdm8	NM_029947	overlaps 3'
10419223	-1.22127	5.42533e-05	chr14	46078467	46149740	Fermt2	NM_146054	overlaps 5'
10559238	0.933391	5.44831e-05	chr7	149846665	149852300	Igf2	NM_010514	promoter
10372796	-1.90012	5.45222e-05	chr10	119798331	119914024	Hmga2	NM_010441	overlaps 5'
10463185	-1.14244	5.45983e-05	chr19	42056253	42109133	Ubtd1	NM_145500	overlaps 3'
10395142	-1.19191	5.46547e-05	chr12	31596534	31645022	Sh3yl1	NM_013709	overlaps 3'
10506050	1.82983	5.46547e-05	chr4	97784495	97785534	Nfia	NM_010905	downstream
10504402	0.89557	5.46547e-05	chr4	43682195	43703224	4930500O05Rik	NM_001085508	covers exon(s)
10471411	-0.991692	5.46547e-05	chr2	32251778	32258259	Ptges2	NM_133783	overlaps 3'
10574682	-0.815724	5.46547e-05	chr8	107821563	107829270	E2f4	NM_148952	overlaps 3'
10546432	2.13183	5.4789e-05	chr6	92736840	92736944	Adamts9	NM_175314	overlaps exon upstream
10496023	-1.24292	5.48603e-05	chr3	129604382	129616869	Casp6	NM_009811	covers exon(s)
10359754	0.84602	5.50566e-05	chr1	167522371	167564669	Mpzl1	NM_001083897	covers exon(s)
10442321	1.05886	5.5333e-05	chr17	23810575	23812491	Hcfc1r1	NM_181821	overlaps 3'
10597239	1.04094	5.56804e-05	chr9	110624624	110649626	Pthr1	NM_001083936	overlaps 5'
10571865	2.17471	5.59111e-05	chr8	59934720	59956382	Scrg1	NM_009136	overlaps 3'
10512791	-1.11153	5.59634e-05	chr4	46617262	46663071	Tbc1d2	NM_198664	overlaps 5'
10351623	2.32325	5.59634e-05	chr1	173367692	173394724	F11r	NM_172647	overlaps 3'
10470816	0.882997	5.59634e-05	chr2	29790945	29814449	Gle1	NM_028923	covers
10365482	2.05005	5.5983e-05	chr10	85763282	85812253	Timp3	NM_011595	overlaps 3'
10563112	-1.17243	5.61006e-05	chr7	52382235	52382315	Rpl13a	NM_009438	inside intron
10456296	-1.03419	5.61006e-05	chr18	65590651	65638479	Malt1	NM_172833	overlaps 3'
10358490	1.03395	5.61065e-05	chr1	152410657	152454500	Hmcn1	NM_001024720	covers exon(s)
10529752	1.16086	5.62616e-05	chr5	42152404	42155739	Nkx3-2	NM_007524	covers
10358670	1.68985	5.64911e-05	chr1	152707349	152707507	Hmcn1	NM_001024720	overlaps exon upstream
10404028	0.978481	5.65195e-05	chr13	23627287	23627820	Hist1h3g	NM_145073	overlaps 3'
10407072	2.64918	5.65195e-05	chr13	109004598	109075251	Elovl7	NM_029001	covers
10484227	-1.23463	5.65195e-05	chr2	77024610	77129163	Sestd1	NM_175465	overlaps 5'
10457223	1.09293	5.66956e-05	chr18	4198214	4198967	Lyzl1	NM_026092	downstream
10404380	1.19038	5.66956e-05	chr13	30751965	30803094	Dusp22	NM_001037955	covers
10501183	2.51216	5.66966e-05	chr3	107691770	107699131	Eps8l3	NM_133867	overlaps 3'
10488626	0.787116	5.67163e-05	chr2	152238691	152240763	Zcchc3	NM_175126	covers
10448247	1.58325	5.67481e-05	chr17	23310836	23330195	Zfp40	NM_009555	overlaps 5'
10607524	-0.977797	5.69008e-05	chrX	153881886	153930219	Sms	NM_009214	overlaps 5'
10457961	-0.858755	5.69754e-05	chr18	32070123	32070926	Wdr33	NM_028866	downstream
10463945	-1.76963	5.70271e-05	chr19	53603808	53615812	Dusp5	NM_001085390	overlaps 3'
10419198	-2.36845	5.71392e-05	chr14	45903996	45938202	Ero1l	NM_015774	overlaps 5'
10553598	-0.910325	5.71392e-05	chr7	63097397	63186068	Cyfip1	NM_011370	covers
10538732	-1.54299	5.72684e-05	chr6	63206851	64616273	Grid2	NM_008167	overlaps 3'
10585467	1.86818	5.74008e-05	chr9	54765090	54795289	C630028N24Rik	NM_177351	overlaps 3'
10405741	1.20523	5.74008e-05	chr13	62423760	62424027	8430426H19Rik	NM_178875	downstream
10507273	1.61359	5.74078e-05	chr4	115894519	115975661	Pik3r3	NM_181585	overlaps 3'
10512093	0.750405	5.74078e-05	chr4	40217696	40226401	Ndufb6	NM_001033305	overlaps 5'
10408083	0.989437	5.7588e-05	chr13	21874784	21875266	Hist1h3i	NM_178207	overlaps 5'
10556442	-1.12345	5.76012e-05	chr7	119823107	120043504	Tead1	NM_009346	overlaps 3'
10588691	1.74933	5.76582e-05	chr9	107479283	107482478	Hyal1	NM_008317	overlaps 3'
10403941	0.949447	5.76582e-05	chr13	21809497	21809984	Hist1h3h	NM_178206	overlaps 3'
10552030	-1.13674	5.7666e-05	chr7	31514598	31530948	Gapdhs	NM_008085	covers
10455123	-1.06394	5.7666e-05	chr18	37656652	37661365	Pcdhb19	NM_053144	overlaps 3'
10569707	-0.771341	5.7666e-05	chr7	3290535	3299358	Myadm	NM_001093766	covers
10381154	1.87204	5.77006e-05	chr11	100436289	100443042	Cnp	NM_009923	overlaps 3'
10416256	-0.872048	5.77953e-05	chr14	70499920	70538027	Bin3	NM_021328	covers
10506767	0.843588	5.78237e-05	chr4	107838096	107851913	Echdc2	NM_026728	covers
10374560	1.26702	5.78237e-05	chr11	22872037	22876498	Zrsr1	NM_011663	overlaps 3'
10517436	0.987644	5.79037e-05	chr4	135531517	135543160	1110049F12Rik	NM_025411	overlaps 5'
10565255	-1.00493	5.79931e-05	chr7	91081367	91235012	9930013L23Rik	NM_030728	covers
10388430	0.734552	5.80953e-05	chr11	75223271	75236125	Serpinf1	NM_011340	covers
10389561	-0.934752	5.84775e-05	chr11	86583251	86621139	Dhx40	NM_026191	covers exon(s)
10572070	1.68292	5.87431e-05	chr8	69221321	69230691	Npy1r	NM_010934	overlaps 3'
10503182	-1.57499	5.88341e-05	chr4	8754031	8754274	Chd7	NM_001081417	overlaps exon downstream
10590983	-0.805793	5.89219e-05	chr9	14809605	14849922	Panx1	NM_019482	covers
10529264	0.927528	5.89347e-05	chr5	33556167	33560832	Spon2	NM_133903	covers
10436372	-0.817875	5.89443e-05	chr16	58408556	58469858	Dcbld2	NM_028523	covers
10404049	0.966466	5.9007e-05	chr13	23667671	23668081	Hist1h3d	NM_178204	overlaps 3'
10507032	1.65886	5.91253e-05	chr4	111087611	111132532	2310026E23Rik	NM_026279	overlaps 3'
10529875	1.4572	5.92304e-05	chr5	44863372	45190946	Ldb2	NM_010698	overlaps 5'
10562605	-1.14623	5.94171e-05	chr7	48629142	48648749	AI987944	NM_183167	covers
10408202	0.970619	5.94868e-05	chr13	23653824	23654234	Hist1h3e	NM_178205	overlaps 5'
10567355	0.98487	5.94868e-05	chr7	126115561	126138675	Gprc5b	NM_022420	overlaps 5'
10568228	-0.834181	5.9613e-05	chr7	134516051	134519564	6430604K15Rik	NM_175560	overlaps 5'
10546450	1.74021	5.9613e-05	chr6	92813321	92813440	Adamts9	NM_175314	overlaps exon upstream
10428809	-1.1356	5.97169e-05	chr15	58146128	58155724	8230402K04Rik	NM_177755	overlaps 5'
10557035	-1.2447	5.97169e-05	chr7	128061331	128089763	Polr3e	NM_025298	overlaps 3'
10527516	0.896705	5.97919e-05	chr5	147196582	147282701	Wasf3	NM_145155	overlaps 3'
10598638	-1.08155	5.98127e-05	chrX	10294608	10297200	Mid1ip1	NM_026524	covers
10568115	-1.41378	5.99362e-05	chr7	134130378	134158108	Mvp	NM_080638	covers
10563411	-1.29631	5.99362e-05	chr7	53074447	53086314	Grwd1	NM_153419	covers
10503303	0.90842	5.99362e-05	chr4	11461336	11461468	1110037F02Rik	NM_001081183	overlaps exon downstream
10561842	-0.716197	5.99362e-05	chr7	30971961	30980067	Capns1	NM_009795	overlaps 5'
10455098	-1.75721	5.99821e-05	chr18	37607311	37610748	Pcdhb14	NM_053139	overlaps 3'
10428604	2.62914	5.99821e-05	chr15	54082174	54110039	Tnfrsf11b	NM_008764	overlaps 5'
10416793	1.37397	6.0058e-05	chr14	102053184	102095342	Uchl3	NM_016723	overlaps 3'
10540248	-1.45843	6.0058e-05	chr6	97757178	97968701	Mitf	NM_001113198	covers exon(s)
10521678	1.86229	6.01666e-05	chr5	44260089	44303613	Cd38	NM_007646	overlaps 3'
10578515	-2.23925	6.01845e-05	chr8	47082256	47085204	Ankrd37	NM_001039562	covers
10469457	0.979914	6.03712e-05	chr2	16277931	16673932	Plxdc2	NM_026162	covers
10372082	1.16315	6.03927e-05	chr10	95009645	95026780	Nudt4	NM_027722	covers
10401527	1.11885	6.05672e-05	chr12	86124162	86217482	Ltbp2	NM_013589	overlaps 5'
10369290	-0.750215	6.06235e-05	chr10	59412423	59414518	Ddit4	NM_029083	overlaps 5'
10562439	-0.944398	6.06666e-05	chr7	36061563	36103459	Gpatch1	NM_026181	overlaps 5'
10421774	-1.49752	6.06666e-05	chr14	78969878	79125528	Dgkh	NM_001081336	overlaps 5'
10369086	-1.12356	6.06666e-05	chr10	52056883	52101881	Gopc	NM_053187	covers
10378870	-0.869463	6.07081e-05	chr11	77306914	77321276	Git1	NM_001004144	overlaps 3'
10507299	-0.987805	6.07319e-05	chr4	116230332	116266507	Gpbp1l1	NM_029868	overlaps 3'
10411853	0.737157	6.08149e-05	chr13	104608866	104710594	Erbb2ip	NM_001005868	overlaps 5'
10430649	1.56238	6.09774e-05	chr15	79746237	79763076	Cbx7	NM_144811	overlaps 5'
10559436	-0.91397	6.09845e-05	chr7	3629391	3645127	Leng4	NM_029934	overlaps 5'
10492798	6.44981	6.10822e-05	chr3	83570243	83578608	Sfrp2	NM_009144	overlaps 3'
10395394	1.27712	6.12461e-05	chr12	37108106	37416031	4930579E17Rik	NM_178629	overlaps 3'
10530441	-1.22193	6.15342e-05	chr5	72691264	72895712	Corin	NM_016869	covers
10402665	-0.857129	6.15342e-05	chr12	112531190	112615570	Cdc42bpb	NM_183016	covers
10420155	-0.937188	6.15342e-05	chr14	56357855	56364429	Dhrs1	NM_026819	covers
10435961	1.85868	6.15342e-05	chr16	45128687	45130391	Ccdc80	NM_026439	downstream
10586250	1.59335	6.15342e-05	chr9	64734664	64734797	Slc24a1	NM_144813	downstream
10465604	-0.799271	6.15342e-05	chr19	7095192	7114801	Stip1	NM_016737	covers
10553336	-0.952491	6.15342e-05	chr7	56044373	56082810	Zdhhc13	NM_028031	overlaps 3'
10366043	-2.22072	6.19145e-05	chr10	98725865	98730123	Dusp6	NM_026268	overlaps 3'
10496504	1.25056	6.19501e-05	chr3	138868857	139373263	B930007M17Rik	NM_198659	overlaps 3'
10429859	1.3163	6.1982e-05	chr15	76127033	76137675	Oplah	NM_153122	overlaps 5'
10384539	1.10902	6.1982e-05	chr11	20202208	20232674	Slc1a4	NM_018861	overlaps 5'
10565315	2.21885	6.20056e-05	chr7	91733669	91754278	Fah	NM_010176	covers
10365428	-1.47282	6.20284e-05	chr10	84849559	85123037	Btbd11	NM_028709	covers
10359908	1.51505	6.21339e-05	chr1	171671806	171677773	Rgs4	NM_009062	overlaps 5'
10473240	-0.790026	6.21439e-05	chr2	80677298	80678264	Nup35	NM_027091	downstream
10508420	0.766209	6.21439e-05	chr4	128867108	128896851	Yars	NM_134151	covers
10381082	0.728528	6.21752e-05	chr11	98799010	98836256	Rara	NM_009024	overlaps 3'
10516393	0.90749	6.22006e-05	chr4	126169396	126210716	Eif2c4	NM_153177	covers
10494388	-0.893208	6.23033e-05	chr3	96025042	96027664	Hist2h2be	NM_178214	covers
10422013	1.20092	6.23092e-05	chr14	100269851	100549015	Klf12	NM_010636	covers
10385616	-0.805985	6.24691e-05	chr11	50202805	50244613	Rufy1	NM_172557	overlaps 5'
10459552	-1.30869	6.24823e-05	chr18	67647863	67770444	Spire1	NM_194355	overlaps 5'
10384936	1.33665	6.25005e-05	chr11	30405991	30549396	Acyp2	NM_029344	covers
10560685	-2.00571	6.25005e-05	chr7	20393811	20408064	Bcl3	NM_033601	covers exon(s)
10542522	-1.50846	6.2531e-05	chr6	140372620	140545631	Plekha5	NM_144920	overlaps 3'
10516064	-1.6602	6.2531e-05	chr4	122624093	122638430	Mfsd2	NM_029662	covers
10552945	-1.81997	6.2531e-05	chr7	52690371	52711472	Gys1	NM_030678	covers exon(s)
10487267	-0.806195	6.27027e-05	chr2	126535090	126535293	Usp8	NM_019729	inside intron
10544801	-1.79812	6.27027e-05	chr6	52192105	52195787	Hoxa11	NM_010450	overlaps 5'
10440186	-1.53861	6.30216e-05	chr16	59491922	59555578	BC043118	NM_174848	overlaps 5'
10521972	-1.75749	6.30216e-05	chr5	58109339	58520590	Pcdh7	NM_018764	overlaps 3'
10365145	1.17417	6.31645e-05	chr10	81038076	81053590	Tle2	NM_019725	covers
10349157	-3.26564	6.33642e-05	chr1	109408000	109422175	Serpinb2	NM_011111	covers
10360460	-1.33287	6.3379e-05	chr1	177616486	177618484	Chml	NM_021350	overlaps 5'
10346882	1.5993	6.34115e-05	chr1	63492478	63643089	Adam23	NM_011780	overlaps 3'
10547830	-1.06671	6.34115e-05	chr6	124760733	124764430	Tpi1	NM_009415	overlaps 5'
10484201	1.82369	6.35667e-05	chr2	76861503	76861615	2610301F02Rik	NM_001025576	downstream
10516943	0.866075	6.36543e-05	chr4	132086471	132089563	Atpif1	NM_007512	covers
10583586	-0.824589	6.37626e-05	chr9	21125205	21159472	Slc44a2	NM_152808	covers
10408074	0.724539	6.37626e-05	chr13	21842011	21842422	Hist1h4k	NM_178211	covers
10555235	1.03031	6.38662e-05	chr7	106683996	106755281	Arrb1	NM_177231	overlaps 3'
10567297	-1.08801	6.42825e-05	chr7	125629325	125629678	E030018N11Rik	NM_001033380	inside exon
10592084	-1.08058	6.43679e-05	chr9	34854161	34924395	St3gal4	NM_009178	covers
10519693	2.13321	6.43679e-05	chr5	12383556	12587058	Sema3d	NM_028882	overlaps 3'
10553163	-0.856677	6.44565e-05	chr7	53289099	53339578	Nomo1	NM_153057	covers
10587554	-1.19118	6.45104e-05	chr9	85736017	85739598	Tpbg	NM_011627	overlaps 3'
10563260	-0.79677	6.45166e-05	chr7	52631824	52651063	Snrp70	NM_009224	overlaps 5'
10579181	0.845244	6.45166e-05	chr8	72654705	72663096	Rfxank	NM_001025589	overlaps 5'
10504362	0.903752	6.45322e-05	chr4	43591801	43600359	Rgp1	NM_172866	overlaps 3'
10502774	1.4351	6.4729e-05	chr3	148515531	148515824	Lphn2	NM_001081298	overlaps exon upstream
10346838	1.22984	6.47537e-05	chr1	62685419	62686957	Pard3b	NM_001081050	inside exon
10545886	0.94588	6.47537e-05	chr6	85849044	85854878	1700019G17Rik	NM_029331	overlaps 5'
10395163	-0.978805	6.48876e-05	chr12	31950159	32014509	Lamb1-1	NM_008482	overlaps 3'
10561679	-1.15479	6.499e-05	chr7	29959271	29965550	Psmd8	NM_026545	covers exon(s)
10351304	0.884659	6.50209e-05	chr1	167391339	167411345	Brp44	NM_027430	overlaps 3'
10455912	0.84354	6.50209e-05	chr18	58819129	58839236	Isoc1	NM_025478	covers
10601421	2.40741	6.52655e-05	chrX	104344954	104368057	A630033H20Rik	NM_175442	covers
10574135	-1.01714	6.54513e-05	chr8	97035115	97035195	AI451557	NM_001033207	upstream
10546510	-1.40703	6.5468e-05	chr6	94554523	94650139	Lrig1	NM_008377	overlaps 5'
10537318	0.75173	6.5468e-05	chr6	37820811	37962512	Trim24	NM_145076	overlaps 3'
10565873	-1.02196	6.5468e-05	chr7	107475247	107520441	Ppme1	NM_028292	overlaps 5'
10505008	0.888204	6.55051e-05	chr4	53453529	53635342	Slc44a1	NM_133891	covers exon(s)
10384656	-0.988498	6.56518e-05	chr11	22734734	22760336	B3gnt2	NM_016888	covers
10509273	0.809246	6.56971e-05	chr4	136853887	136854153	Wnt4	NM_009523	downstream
10454606	-0.952166	6.57133e-05	chr18	32996894	33025687	Wdr36	NM_144863	overlaps 3'
10505213	-0.838079	6.57133e-05	chr4	59639115	59767175	E130308A19Rik	NM_153158	overlaps 3'
10421214	-0.838076	6.58092e-05	chr14	70184799	70205333	Rhobtb2	NM_153514	overlaps 5'
10566543	-1.09637	6.60391e-05	chr7	112901505	112921715	Tpp1	NM_009906	promoter
10492136	1.87622	6.61821e-05	chr3	55046501	55340600	Dclk1	NM_001111053	overlaps 3'
10408085	0.855312	6.65451e-05	chr13	21878695	21879087	Hist1h2an	NM_178184	overlaps 5'
10522368	-3.57903	6.6675e-05	chr5	73039035	73059555	Npal1	NM_001081205	covers exon(s)
10369481	0.932508	6.6721e-05	chr10	61201391	61246694	H2afy2	NM_207000	covers
10472384	1.39279	6.6721e-05	chr2	65528102	65528389	Scn2a1	NM_001099298	overlaps exon downstream
10507908	-1.16988	6.6721e-05	chr4	124377954	124385352	Fhl3	NM_010213	covers exon(s)
10396608	-1.55863	6.68122e-05	chr12	77026619	77026709	Syne2	NM_001005510	overlaps exon downstream
10470564	-1.14535	6.68581e-05	chr2	28368851	28408601	Ralgds	NM_009058	overlaps 3'
10563110	-1.02346	6.68763e-05	chr7	52381973	52382038	Rpl13a	NM_009438	inside intron
10514466	-1.56776	6.69924e-05	chr4	94715746	94718878	Jun	NM_010591	inside exon
10566574	-2.98651	6.70166e-05	chr7	113300049	113358854	Gvin1	NM_001039160	covers
10464672	0.987775	6.71437e-05	chr19	4261668	4269172	Ssh3	NM_198113	overlaps 5'
10511099	0.818328	6.82266e-05	chr4	154975525	154997449	A530082C11Rik	NM_177186	covers exon(s)
10590073	1.50062	6.8332e-05	chr9	118961896	118980449	Vill	NM_011700	covers
10359422	-1.07022	6.85955e-05	chr1	163170243	163181297	Prdx6	NM_007453	overlaps 5'
10562073	-0.793426	6.86171e-05	chr7	31426020	31435202	3100004P22Rik	NM_133693	overlaps 5'
10590972	-0.923287	6.86937e-05	chr9	14649691	14715362	Folr4	NM_176807	covers
10428698	-1.1857	6.86937e-05	chr15	55470709	55738504	Sntb1	NM_016667	overlaps 5'
10369615	1.14798	6.88789e-05	chr10	61957175	61970503	Srgn	NM_011157	covers
10514347	1.24223	6.909e-05	chr4	88952198	88956863	Cdkn2b	NM_007670	covers
10508444	0.853198	6.909e-05	chr4	129013246	129031572	Zbtb8os	NM_025970	covers
10595981	1.25665	6.95027e-05	chr9	99288347	99337123	Mras	NM_008624	covers exon(s)
10600144	-0.989252	6.95134e-05	chrX	70473357	70476134	F8a	NM_007978	covers
10449712	1.1637	6.95134e-05	chr17	31749585	31774110	Cbs	NM_178224	covers
10356423	-0.768837	6.95693e-05	chr1	89841696	89905126	Usp40	NM_001033291	overlaps 5'
10384572	0.730615	6.98782e-05	chr11	20723577	20731070	1110067D22Rik	NM_173752	covers exon(s)
10597627	-1.02942	6.99428e-05	chr9	119147556	119231528	Oxsr1	NM_133985	covers
10472396	2.01732	7.00572e-05	chr2	65571286	65571409	Scn2a1	NM_001099298	overlaps exon downstream
10519495	-0.798361	7.00572e-05	chr5	7857497	7857847	Steap4	NM_054098	upstream
10404051	0.877595	7.00572e-05	chr13	23673468	23673782	Hist1h4d	NM_175654	covers
10402347	1.37834	7.00967e-05	chr12	104680377	104681890	Ifi27	NM_029803	overlaps 5'
10462603	1.25096	7.0142e-05	chr19	34365156	34402260	Fas	NM_007987	overlaps 3'
10424731	-1.27982	7.0142e-05	chr15	75692757	75697838	Gsdmd	NM_026960	covers
10477187	0.987291	7.03977e-05	chr2	152673782	152720790	Tpx2	NM_028109	overlaps 3'
10466439	0.700402	7.03977e-05	chr19	16340922	16342125	Gnaq	NM_008139	inside intron
10388847	0.782308	7.04457e-05	chr11	78286793	78311256	A830091I15Rik	NM_172795	overlaps 5'
10475532	-1.50954	7.04457e-05	chr2	122591095	122635289	Sqrdl	NM_021507	covers
10350438	2.27397	7.06887e-05	chr1	142142844	142506279	Kcnt2	NM_001081027	covers exon(s)
10448694	-2.12821	7.06887e-05	chr17	24822036	24826894	Syngr3	NM_011522	covers
10470298	1.03891	7.06887e-05	chr2	26483977	26492015	B230317C12Rik	NM_019833	covers exon(s)
10358339	0.948247	7.06887e-05	chr1	141982432	142079988	Cfh	NM_009888	overlaps 5'
10492689	-2.66045	7.06887e-05	chr3	80840338	81017956	Pdgfc	NM_019971	overlaps 3'
10404067	0.739281	7.0908e-05	chr13	23848887	23849201	Hist1h4b	NM_178193	covers
10580191	0.824187	7.09369e-05	chr8	87232513	87324039	Nfix	NM_001081981	overlaps 5'
10358589	0.912767	7.10598e-05	chr1	152527741	152527854	Hmcn1	NM_001024720	overlaps exon upstream
10519951	-1.24497	7.12154e-05	chr5	20692085	20797534	A530088I07Rik	NM_175437	overlaps 3'
10499483	-0.757971	7.13391e-05	chr3	88897510	88905867	Fdps	NM_134469	overlaps 5'
10590844	0.734892	7.13391e-05	chr9	8997597	9059159	Pgr	NM_008829	downstream
10558948	-1.32625	7.13391e-05	chr7	148653292	148657372	Cd151	NM_001111050	overlaps 5'
10522217	1.56209	7.13391e-05	chr5	67137159	67447351	Limch1	NM_001001980	covers exon(s)
10601659	1.36271	7.13391e-05	chrX	130443235	130466353	Srpx2	NM_001083895	covers exon(s)
10381962	-1.66744	7.14156e-05	chr11	105829273	105856748	Ace	NM_009598	covers
10467068	0.925768	7.14555e-05	chr19	32197220	32462944	Sgms1	NM_144792	covers
10526693	1.13435	7.14555e-05	chr5	138229103	138263849	Zcwpw1	NM_001005426	overlaps 3'
10351867	-1.31073	7.14995e-05	chr1	175385495	175396171	Aim2	NM_001013779	overlaps 3'
10461991	-0.853087	7.19734e-05	chr19	21346768	21356779	Zfand5	NM_009551	overlaps 3'
10348424	-1.08441	7.19734e-05	chr1	90966990	91050374	Sh3bp4	NM_133816	covers
10556246	-0.773436	7.19734e-05	chr7	117204731	117238908	Zfp143	NM_009281	covers
10570855	0.948495	7.19734e-05	chr8	23868219	23893316	Plat	NM_008872	covers
10413710	0.808918	7.21918e-05	chr14	31943546	31952310	Nt5dc2	NM_027289	covers
10459854	-1.09827	7.22861e-05	chr18	78031998	78035482	Pstpip2	NM_013831	overlaps 5'
10457183	-0.919888	7.23524e-05	chr18	90679546	90712659	Txndc10	NM_198295	overlaps 3'
10437970	-1.2186	7.24953e-05	chr16	15889317	16146926	2310008H04Rik	NM_146068	covers
10358434	-1.55934	7.25269e-05	chr1	151676748	151808414	Pla2g4a	NM_008869	covers
10552832	-1.00706	7.30613e-05	chr7	52317863	52333198	Nosip	NM_025533	overlaps 3'
10471424	1.50267	7.30613e-05	chr2	32390852	32425276	C230093N12Rik	NM_153560	covers
10516266	-1.24919	7.30613e-05	chr4	124795667	124805084	Zc3h12a	NM_153159	covers
10473708	1.13477	7.30707e-05	chr2	90622884	90674594	Agbl2	NM_178755	covers
10506188	-1.68098	7.30849e-05	chr4	99602085	99659899	Pgm2	NM_028132	covers
10492815	1.86541	7.30849e-05	chr3	84470114	84508497	Tmem154	NM_177260	overlaps 3'
10595702	1.27953	7.30849e-05	chr9	94371756	94438500	1190002N15Rik	NM_001033145	covers
10357155	-1.22634	7.33897e-05	chr1	121312042	121318825	Inhbb	NM_008381	overlaps 5'
10517301	0.995131	7.33897e-05	chr4	134300650	134323880	Ldlrap1	NM_145554	overlaps 3'
10543709	0.802891	7.33897e-05	chr6	30431233	30459709	2700094F01Rik	NM_178625	overlaps 5'
10567725	-0.993033	7.34673e-05	chr7	130621276	130643481	Zkscan2	NM_001081329	overlaps 3'
10407481	-2.14016	7.34835e-05	chr13	6579120	6647976	Pfkp	NM_019703	overlaps 5'
10394288	-1.10625	7.35535e-05	chr12	4599814	4720758	Itsn2	NM_011365	overlaps 3'
10448495	0.688369	7.35535e-05	chr17	24351999	24357714	1600002H07Rik	NM_028056	covers
10515253	-0.748936	7.35535e-05	chr4	115739570	115747675	Uqcrh	NM_025641	overlaps 5'
10373728	-0.895718	7.36949e-05	chr11	3189170	3209086	Patz1	NM_019574	covers
10472364	1.44056	7.36949e-05	chr2	65508563	65508819	Scn2a1	NM_001099298	overlaps exon downstream
10506883	1.87241	7.38409e-05	chr4	108551675	108615929	Rab3b	NM_023537	overlaps 3'
10459930	-0.822057	7.38409e-05	chr18	80604698	80666406	Ctdp1	NM_026295	overlaps 5'
10579925	1.2892	7.38409e-05	chr8	83288330	83404378	Gab1	NM_021356	covers
10552824	-0.742037	7.3867e-05	chr7	52273360	52277016	Rras	NM_009101	covers
10434191	-0.899403	7.4017e-05	chr16	18426510	18479163	Txnrd2	NM_013711	covers exon(s)
10504849	0.901804	7.42346e-05	chr4	48137791	48199379	Stx17	NM_026343	overlaps 3'
10459944	0.845023	7.42346e-05	chr18	80802689	80909810	Nfatc1	NM_016791	covers
10426835	1.11829	7.42794e-05	chr15	99869241	100046097	Dip2b	NM_172819	covers
10495976	2.49988	7.45066e-05	chr3	128902836	128922509	Pitx2	NM_001042504	covers
10578829	1.10246	7.45066e-05	chr8	63991344	64381466	Palld	NM_001081390	overlaps 3'
10552812	-1.19486	7.46072e-05	chr7	52253030	52258218	Irf3	NM_016849	overlaps 3'
10395682	-1.56452	7.46072e-05	chr12	52930652	52933441	Heatr5a	NM_177171	downstream
10405047	6.94394	7.47739e-05	chr13	49639856	49662934	Aspn	NM_025711	covers
10408243	0.729056	7.47739e-05	chr13	23852671	23853118	Hist1h4a	NM_178192	covers
10528702	1.13908	7.51323e-05	chr5	24368566	24606248	Prkag2	NM_145401	covers
10495285	1.56744	7.51907e-05	chr3	108087050	108164429	Sort1	NM_019972	overlaps 3'
10467766	0.970602	7.5201e-05	chr19	42667320	42667655	D19Ertd386e	NM_177464	downstream
10565738	-0.81504	7.5201e-05	chr7	105739101	105805079	2210018M11Rik	NM_172280	covers
10494351	-1.18269	7.5201e-05	chr3	95965960	95975641	Mtmr11	NM_181409	overlaps 3'
10373021	-1.04679	7.52102e-05	chr10	126493106	126497240	2015-03-09	NM_001033262	overlaps 5'
10524169	1.30577	7.52102e-05	chr5	110715364	110766474	Pole	NM_011132	covers
10554240	-0.927463	7.52725e-05	chr7	86058344	86065250	Isg20	NM_020583	covers
10466000	-0.746936	7.55016e-05	chr19	10644968	10651852	Tmem138	NM_028411	covers
10579209	0.746582	7.55876e-05	chr8	72744091	72758365	Armc6	NM_133972	covers
10534324	0.895349	7.58061e-05	chr5	135131704	135164460	Limk1	NM_010717	covers
10555438	-1.16459	7.58529e-05	chr7	108257327	108432923	Fchsd2	NM_199012	overlaps 3'
10542650	0.839228	7.58529e-05	chr6	142335763	142352378	Golt1b	NM_025872	overlaps 3'
10434052	1.43088	7.58596e-05	chr16	17562093	17572104	P2rxl1	NM_011028	overlaps 3'
10456904	-2.72161	7.58596e-05	chr18	78033042	78120553	Pstpip2	NM_013831	overlaps 5'
10381260	1.19544	7.60124e-05	chr11	101017227	101023101	Tubg2	NM_134028	overlaps 3'
10454015	-1.37324	7.61821e-05	chr18	12802292	12895560	2810439F02Rik	NM_028341	covers
10480813	0.866225	7.61821e-05	chr2	25438538	25463966	B230208H17Rik	NM_001024616	overlaps 5'
10504703	0.757148	7.6271e-05	chr4	46151394	46185272	AU014645	NM_001033201	covers exon(s)
10365518	0.832404	7.68262e-05	chr10	86241750	86301134	Nt5dc3	NM_175331	overlaps 3'
10453811	1.84579	7.68609e-05	chr18	10538249	10562932	AK220484	NM_001083628	covers exon(s)
10509463	-0.930936	7.68636e-05	chr4	137549385	137762404	Eif4g3	NM_172703	overlaps 3'
10388352	-1.18958	7.70498e-05	chr11	74662766	74710573	Sgsm2	NM_197943	covers exon(s)
10555089	-0.681504	7.7249e-05	chr7	104728416	104834930	Rsf1	NM_001081267	covers exon(s)
10424437	-1.32714	7.72662e-05	chr15	64846718	64847029	Adcy8	NM_009623	upstream
10455721	0.691815	7.73254e-05	chr18	52927363	53075589	Sncaip	NM_026408	overlaps 3'
10527940	0.811553	7.74423e-05	chr5	4803391	5380203	Pftk1	NM_011074	covers exon(s)
10460513	-0.733	7.75855e-05	chr19	5038826	5041134	B3gnt1	NM_175383	overlaps 3'
10564448	-0.88129	7.76115e-05	chr7	73792672	73824176	Asb7	NM_080443	covers exon(s)
10579872	-1.73642	7.76115e-05	chr8	82204168	82204723	Otud4	NM_001081164	downstream
10586227	1.50394	7.76115e-05	chr9	64659267	64707249	Slc24a1	NM_144813	downstream
10585097	0.999125	7.80311e-05	chr9	48303547	48311915	Rbm7	NM_144948	promoter
10546855	0.977696	7.80311e-05	chr6	112667968	112896908	Srgap3	NM_080448	covers exon(s)
10386058	0.75004	7.80311e-05	chr11	55208003	55233368	Sparc	NM_009242	covers exon(s)
10398831	-1.36897	7.82954e-05	chr12	113826995	113853768	2610204M08Rik	NM_198411	overlaps 3'
10435305	-0.913107	7.84085e-05	chr16	33829751	33949232	Itgb5	NM_010580	covers
10481164	1.38935	7.84181e-05	chr2	26876888	26883510	Slc2a6	NM_172659	covers exon(s)
10498576	0.830064	7.85939e-05	chr3	67261919	67268265	Lxn	NM_016753	covers
10483381	1.25759	7.85939e-05	chr2	68048502	68310325	Stk39	NM_016866	covers
10358654	1.00773	7.85939e-05	chr1	152645852	152646127	Hmcn1	NM_001024720	overlaps exon upstream
10571111	1.05887	7.85939e-05	chr8	28008257	28090566	Zfp703	NM_001110508	overlaps 5'
10549361	0.879548	7.9097e-05	chr6	146552011	146583062	Tm7sf3	NM_026281	covers exon(s)
10538253	-1.34719	7.9097e-05	chr6	50060248	50148586	Mpp6	NM_019939	covers
10559406	-0.728111	7.91212e-05	chr7	3571924	3581486	Tfpt	NM_023524	covers
10512195	0.756664	7.91212e-05	chr4	41141348	41222168	Ubap2	NM_026872	overlaps 5'
10377695	-0.722228	7.91212e-05	chr11	69809279	69813511	Phf23	NM_030064	overlaps 3'
10557069	-0.768258	7.91601e-05	chr7	128177959	128220349	Mettl9	NM_021554	overlaps 3'
10403943	0.802119	7.91601e-05	chr13	21813967	21814347	Hist1h2bm	NM_178200	overlaps 3'
10456579	-0.78097	7.91768e-05	chr18	73733075	73752229	Mex3c	NM_001039214	overlaps two exons
10365288	-0.935042	7.91921e-05	chr10	82417069	82417850	Chst11	NM_021439	upstream
10558515	-0.741964	7.92746e-05	chr7	146575008	146765551	Inpp5a	NM_183144	covers
10498386	0.70305	7.95903e-05	chr3	59133093	59145254	P2ry12	NM_027571	upstream
10460123	-2.44817	7.95908e-05	chr18	89462894	89466621	Dok6	NM_001039173	downstream
10417869	-1.02319	7.96684e-05	chr14	21274499	21299162	Anxa7	NM_009674	covers exon(s)
10560459	-1.37998	7.97105e-05	chr7	19842278	19857170	Vasp	NM_009499	covers exon(s)
10455769	-0.66985	7.98876e-05	chr18	54021767	54115338	Csnk1g3	NM_152809	overlaps 3'
10533145	1.04071	7.98876e-05	chr5	120984166	121038658	Tpcn1	NM_145853	overlaps 5'
10384223	-0.919063	7.99083e-05	chr11	7106089	7113926	Igfbp3	NM_008343	covers
10455135	0.80651	8.01534e-05	chr18	37673306	37676017	Pcdhb21	NM_053146	overlaps 3'
10564713	-0.671204	8.03501e-05	chr7	86278654	86293946	Mfge8	NM_001045489	overlaps 5'
10595924	-1.19822	8.04815e-05	chr9	98938821	99040506	Pik3cb	NM_029094	overlaps 5'
10506714	-1.97472	8.05548e-05	chr4	107474866	107546772	Lrp8	NM_001080926	covers exon(s)
10421361	-0.78775	8.06802e-05	chr14	70874363	70919995	Bmp1	NM_009755	covers
10546088	1.05785	8.07283e-05	chr6	87930415	87931476	H1fx	NM_198622	overlaps 5'
10474045	0.960742	8.0944e-05	chr2	92451930	92455407	Chst1	NM_023850	overlaps 3'
10485402	1.27553	8.12276e-05	chr2	102289523	102291949	Fjx1	NM_010218	overlaps 5'
10580139	-1.29828	8.12276e-05	chr8	86734577	86760954	Zswim4	NM_172503	covers
10544563	-1.27636	8.12276e-05	chr6	48377799	48395692	Zfp467	NM_001085415	covers
10457959	-0.965667	8.12439e-05	chr18	32069534	32069624	Wdr33	NM_028866	downstream
10500813	-0.791126	8.19606e-05	chr3	103544079	103595486	Hipk1	NM_010432	overlaps 5'
10461408	1.61206	8.21173e-05	chr19	10089634	10112870	Rab3il1	NM_144538	covers
10503617	0.941312	8.21173e-05	chr4	24424055	24530096	F730047E07Rik	NM_199467	covers
10495054	-0.891819	8.21173e-05	chr3	104591952	104597377	Rhoc	NM_007484	overlaps 3'
10454580	-0.858883	8.21173e-05	chr18	32536884	32595391	Bin1	NM_001083334	covers exon(s)
10421488	0.696126	8.21173e-05	chr14	72937758	73109810	Fndc3a	NM_207636	covers
10501903	1.39627	8.21173e-05	chr3	122782647	122938925	Sec24d	NM_027135	upstream
10564436	-0.723533	8.21173e-05	chr7	73789451	73834360	Asb7	NM_080443	overlaps 3'
10447190	0.881646	8.21173e-05	chr17	84911235	85021469	Plekhh2	NM_177606	overlaps 3'
10471833	1.28749	8.21255e-05	chr2	38206828	38225248	Lhx2	NM_010710	overlaps 3'
10561527	-0.72413	8.22032e-05	chr7	29678270	29747308	Actn4	NM_021895	covers
10357579	-0.956561	8.24416e-05	chr1	132950281	132994144	Mapkapk2	NM_008551	overlaps 5'
10431659	-1.91424	8.24416e-05	chr15	90763713	90880249	Kif21a	NM_001109040	covers exon(s)
10449741	1.8477	8.24483e-05	chr17	31981193	31992737	Snf1lk	NM_010831	covers
10457536	2.06684	8.24483e-05	chr18	12412465	12464130	Npc1	NM_008720	upstream
10554475	-0.911888	8.25078e-05	chr7	88138570	88187604	Zfp592	NM_178707	overlaps 3'
10434698	1.21219	8.26246e-05	chr16	22920310	22939830	Fetub	NM_021564	covers exon(s)
10435075	-1.5149	8.2796e-05	chr16	32609103	32632876	Tfrc	NM_011638	covers
10431229	-0.978233	8.32508e-05	chr15	85729188	85864207	Celsr1	NM_009886	overlaps 5'
10449295	0.700764	8.33672e-05	chr17	27074917	27076484	Cuta	NM_026307	overlaps 5'
10360406	-3.34765	8.33961e-05	chr1	175942117	175961886	Ifi205	NM_172648	covers
10364814	-0.801313	8.33961e-05	chr10	80065625	80078529	Scamp4	NM_019575	covers
10508249	1.90585	8.37062e-05	chr4	126803333	126806888	LOC100039968	NM_001099319	overlaps 3'
10599962	0.842569	8.39084e-05	chrX	68370714	68408081	G630014P10Rik	NM_001081354	overlaps 3'
10508151	0.977802	8.40159e-05	chr4	126234211	126271147	Clspn	NM_175554	covers
10526853	-1.37492	8.4068e-05	chr5	139231054	139286017	BC004044	NM_030565	overlaps 3'
10349081	-0.922683	8.40909e-05	chr1	108068581	108290822	Bcl2	NM_009741	downstream
10414333	-1.03259	8.4199e-05	chr14	47502642	47721898	Samd4	NM_001037221	overlaps 3'
10438690	1.08104	8.43268e-05	chr16	23114006	23127803	Rfc4	NM_145480	covers
10415377	-0.882152	8.44293e-05	chr14	56364550	56372903	2610027L16Rik	NM_026403	overlaps 3'
10398364	1.03659	8.44293e-05	chr12	110894555	110894626	Rtl1	NM_184109	upstream
10598976	-1.53541	8.44293e-05	chrX	20447292	20451863	Timp1	NM_001044384	overlaps 3'
10416657	-0.87687	8.44293e-05	chr14	79881001	79982283	Elf1	NM_007920	overlaps 3'
10565852	-0.784257	8.44293e-05	chr7	107068767	107104041	EG330602	NM_183313	covers
10527559	-0.876984	8.44293e-05	chr5	147889117	147922936	Rpo1-3	NM_181730	covers
10417912	-1.00924	8.44293e-05	chr14	21368140	21381396	Usp54	NM_030180	covers exon(s)
10577954	-1.22255	8.44293e-05	chr8	28252430	28285118	Rab11fip1	NM_001080813	covers exon(s)
10577623	0.84512	8.44293e-05	chr8	24337097	24348131	Gins4	NM_024240	overlaps 5'
10493995	0.854238	8.44293e-05	chr3	93359039	93368567	S100a10	NM_009112	overlaps 3'
10565813	-1.30439	8.4519e-05	chr7	106631295	106631442	Rps3	NM_012052	inside intron
10408200	0.957375	8.4519e-05	chr13	23643201	23643515	Hist1h4f	NM_175655	overlaps 5'
10381122	0.748231	8.4519e-05	chr11	100276871	100286139	Fkbp10	NM_010221	covers
10398052	1.13081	8.46669e-05	chr12	105474436	105507427	Serpina3h	NM_001034870	covers
10512704	0.814349	8.47491e-05	chr4	45329485	45333471	Exosc3	NM_025513	overlaps 3'
10477649	1.18897	8.47554e-05	chr2	155342695	155411460	Acss2	NM_019811	covers
10463224	0.93566	8.48951e-05	chr19	42221925	42226188	Avpi1	NM_027106	upstream
10567743	-0.788811	8.50363e-05	chr7	132611158	132635049	Nsmce1	NM_026330	overlaps 5'
10532025	-0.653727	8.5097e-05	chr5	106226340	106226732	Lrrc8d	NM_178701	inside intron
10589087	-1.01861	8.5097e-05	chr9	108594474	108652282	Prkar2a	NM_008924	overlaps 3'
10565002	-1.06342	8.51175e-05	chr7	87733045	87833624	Crtc3	NM_173863	covers exon(s)
10516590	1.55013	8.51866e-05	chr4	129030876	129055272	2410081M15Rik	NM_028603	overlaps 5'
10550931	-0.915726	8.53542e-05	chr7	25315708	25323619	Irgq	NM_153134	overlaps 3'
10570771	-0.745737	8.53784e-05	chr8	23303332	23329069	Vps36	NM_027338	overlaps 3'
10447038	1.04842	8.54186e-05	chr17	79315842	79319640	Cebpz	NM_001024806	overlaps 3'
10541098	1.11086	8.57061e-05	chr6	117813095	117822784	Zfp239	NM_001001792	overlaps 3'
10356859	0.835584	8.58025e-05	chr1	95689160	95698482	Dtymk	NM_001105667	covers exon(s)
10515836	1.02329	8.58665e-05	chr4	118614665	118615957	Olfr1519	NM_146399	upstream
10409978	1.19259	8.62809e-05	chr13	62618157	62659959	6720457D02Rik	NM_175252	overlaps 5'
10583021	-1.09914	8.64047e-05	chr9	6168612	6378845	Pdgfd	NM_027924	overlaps 3'
10346960	-1.05377	8.64311e-05	chr1	64747455	64770213	Ccnyl1	NM_001097644	covers exon(s)
10450519	1.17132	8.6442e-05	chr17	35649679	35653699	Tcf19	NM_025674	overlaps 5'
10552622	-0.779837	8.66654e-05	chr7	51502096	51518090	Klk1	NM_010639	downstream
10537657	0.973482	8.66654e-05	chr6	41555567	41570502	Ephb6	NM_007680	overlaps 3'
10547177	1.17865	8.66654e-05	chr6	116583026	116623809	Rassf4	NM_178045	overlaps 5'
10492021	6.26922	8.66654e-05	chr3	54165047	54194959	Postn	NM_015784	overlaps 3'
10358575	1.16467	8.67406e-05	chr1	152516503	152516697	Hmcn1	NM_001024720	overlaps exon upstream
10566571	-2.74103	8.67406e-05	chr7	113219245	113222662	Gvin1	NM_001039160	downstream
10399036	-0.956246	8.67406e-05	chr12	117131095	117132235	Zfp386	NM_001004066	upstream
10521602	-1.19524	8.67575e-05	chr5	43625198	43677429	Cpeb2	NM_175937	overlaps 3'
10381049	0.784895	8.6846e-05	chr11	98701618	98714317	Rapgefl1	NM_001080925	covers exon(s)
10578984	-0.857935	8.6846e-05	chr8	70038131	70039489	Nat3	NM_008674	upstream
10462091	-2.25423	8.70771e-05	chr19	23215716	23241401	Klf9	NM_010638	overlaps 3'
10550574	1.23923	8.72413e-05	chr7	19669234	19679170	Dmpk	NM_032418	covers
10382136	1.26461	8.73644e-05	chr11	106889677	106891268	Bptf	NM_176850	downstream
10458382	-3.22787	8.73644e-05	chr18	36884718	36886308	Cd14	NM_009841	covers
10519747	1.94856	8.7703e-05	chr5	14025276	14256689	Sema3e	NM_011348	overlaps 3'
10420837	-0.862923	8.7703e-05	chr14	65670900	65699312	Extl3	NM_018788	overlaps 5'
10421648	-1.40272	8.77075e-05	chr14	76160883	76186844	Slc25a30	NM_026232	covers
10546454	1.78903	8.77104e-05	chr6	92820260	92893484	Adamts9	NM_175314	overlaps 5'
10557560	-0.722061	8.77104e-05	chr7	134119428	134124015	Cdipt	NM_138754	covers
10534152	-1.33098	8.77507e-05	chr5	131350591	131783392	Wbscr17	NM_145218	covers
10441093	1.04634	8.77602e-05	chr16	95581811	95751972	Erg	NM_133659	overlaps 5'
10497149	1.15167	8.77602e-05	chr3	159502659	159598797	Gpr177	NM_026582	overlaps 3'
10416199	1.04555	8.78445e-05	chr14	69955231	69985327	Entpd4	NM_026174	covers
10423654	2.28034	8.78586e-05	chr15	35225853	35233060	Osr2	NM_054049	covers
10503196	-1.4441	8.80778e-05	chr4	8768243	8768422	Chd7	NM_001081417	overlaps exon downstream
10561854	-0.86097	8.8184e-05	chr7	31009150	31016805	Tbcb	NM_025548	covers
10433709	-1.15888	8.83548e-05	chr16	13986699	14101587	2900011O08Rik	NM_144518	covers
10512606	0.760557	8.83806e-05	chr4	43667099	43669322	Hint2	NM_026871	overlaps 5'
10539080	0.715842	8.84321e-05	chr6	72047607	72104564	St3gal5	NM_001035228	overlaps 3'
10567043	-1.12093	8.84335e-05	chr7	121190296	121261295	Rras2	NM_025846	covers
10503508	0.826628	8.85472e-05	chr4	19969199	19993258	Ggh	NM_010281	overlaps 3'
10503523	0.826628	8.85472e-05	chr4	19969199	19993258	Ggh	NM_010281	overlaps 3'
10556242	-0.9333	8.86399e-05	chr7	117166724	117166856	Ipo7	NM_181517	inside intron
10467470	1.05511	8.86642e-05	chr19	40624747	40662859	Aldh18a1	NM_019698	overlaps 5'
10546884	-0.983472	8.88178e-05	chr6	112964405	113145378	Setd5	NM_028385	covers
10459158	-0.851716	8.92893e-05	chr18	61290925	61336704	A630042L21Rik	NM_178277	covers
10471567	1.10254	8.93182e-05	chr2	33497959	33498422	Lmx1b	NM_010725	promoter
10518473	-0.956111	8.95905e-05	chr4	147519825	147526100	Fbxo6	NM_015797	overlaps 5'
10458663	-0.945667	8.95905e-05	chr18	43483942	43597891	Dpysl3	NM_009468	overlaps 5'
10497321	-1.0162	8.95905e-05	chr3	11014399	11015163	Snx16	NM_029068	upstream
10346799	-1.30039	8.95905e-05	chr1	61034758	61055963	Icos	NM_017480	covers
10439442	-0.916375	8.96297e-05	chr16	38396203	38433225	Pla1a	NM_134102	overlaps 5'
10367973	-1.55523	8.98018e-05	chr10	13366860	13588786	Aig1	NM_025446	covers
10378549	-0.657205	8.98018e-05	chr11	75007302	75081264	Rtn4rl1	NM_177708	covers
10378833	0.871386	8.98018e-05	chr11	77029927	77269050	Ssh2	NM_177710	overlaps 3'
10558840	-1.33431	8.98478e-05	chr7	148401732	148404557	Rassf7	NM_025886	covers
10586254	1.35694	8.98547e-05	chr9	64736727	64765395	Slc24a1	NM_144813	downstream
10525419	-1.44436	9.0148e-05	chr5	123093920	123141441	P2rx7	NM_011027	overlaps 3'
10374455	-1.0395	9.03238e-05	chr11	19824375	19922600	Spred2	NM_033523	covers
[truncated: 3,596 more rows]
