# Supplementary material for: Oestrogen receptor β regulates epigenetic patterns at specific genomic loci through interaction with thymine DNA glycosylase
Source: Epigenetics Chromatin. 2016 Feb 16;9:7. doi: 10.1186/s13072-016-0055-7 (PMC4756533; doi:10.1186/s13072-016-0055-7)
Supplement: Supplementary file 3 — 10.1186/s13072-016-0055-7 Genes differently expressed in βerko and βerkohERβ MEFs. List of genes that show changed expression in βerkohERβ compared to βerko MEFs assessed by microarray gene expression analyses using the Affymetrix® Mouse Gene 1.1. ST platform. The list includes fold change, p value, chromosomal location, gene name and annotation. [file 13072_2016_55_MOESM3_ESM.xlsx]

## Sheet: ko_ERb
Probe_Name	Fold_Change	Adjusted_p_Value	Chromosome	Start	End	Gene_Name	Gene_Annotation	Description
10593499	-3.71161	3.77977e-06	chr9	52482515	52487542	AI593442	NM_178906	overlaps 5'
10474361	-3.38745	3.77977e-06	chr2	106535758	106707361	C130023O10Rik	NM_177110	covers
10576046	-2.38579	3.77977e-06	chr8	123608309	123610779	Foxf1a	NM_010426	covers
10606366	-4.19848	3.77977e-06	chrX	104032421	104035982	Zcchc5	NM_199468	overlaps 5'
10601421	-3.77877	3.99776e-06	chrX	104344954	104368057	A630033H20Rik	NM_175442	covers
10576049	-2.53325	3.99776e-06	chr8	123610866	123612009	Foxf1a	NM_010426	close to 3'
10536635	-2.60127	3.99776e-06	chr6	21936821	22204671	A430107O13Rik	NM_001081351	covers exon(s)
10572070	-3.20813	3.99776e-06	chr8	69221321	69230691	Npy1r	NM_010934	overlaps 3'
10583519	2.90433	5.90976e-06	chr9	20820404	20833258	Icam1	NM_010493	overlaps 3'
10586591	2.42642	6.09103e-06	chr9	66561549	66614654	Car12	NM_178396	overlaps 3'
10428619	2.18795	6.7254e-06	chr15	54670220	54751664	Enpp2	NM_015744	covers
10355500	-4.60484	6.7254e-06	chr1	72904610	72921439	Igfbp5	NM_010518	covers
10380285	-2.14265	6.7254e-06	chr11	89891662	89897822	Tmem100	NM_026433	overlaps 3'
10496324	2.56992	6.7254e-06	chr3	135488455	135551356	Slc39a8	NM_026228	covers
10375245	2.34783	6.7254e-06	chr11	42233259	42442530	Gabrb2	NM_008070	covers exon(s)
10582658	-2.44013	6.7254e-06	chr8	127080487	127100793	Agt	NM_007428	overlaps 5'
10423836	2.72465	6.7254e-06	chr15	38908478	38918665	Cthrc1	NM_026778	overlaps 3'
10469457	-1.90036	6.7254e-06	chr2	16277931	16673932	Plxdc2	NM_026162	covers
10485198	-4.19458	6.7254e-06	chr2	93041917	93174664	Tspan18	NM_183180	overlaps 5'
10603583	-4.28047	6.7254e-06	chrX	9615103	9694787	Srpx	NM_016911	overlaps 5'
10416023	-2.74667	6.7254e-06	chr14	66285264	66383663	Scara5	NM_028903	overlaps 3'
10546452	-2.36516	6.7254e-06	chr6	92819929	92820093	Adamts9	NM_175314	overlaps exon upstream
10416340	-5.17905	6.7254e-06	chr14	71289937	71379645	Gfra2	NM_008115	overlaps 3'
10454039	-2.55517	6.7254e-06	chr18	13130761	13151459	Impact	NM_008378	overlaps 3'
10355893	-1.68023	6.7254e-06	chr1	77363760	77511663	Epha4	NM_007936	overlaps 5'
10357339	2.22107	6.7254e-06	chr1	127768620	127808791	Lypd1	NM_145100	overlaps 5'
10495449	-2.14233	6.7254e-06	chr3	113733509	113923205	Col11a1	NM_007729	covers exon(s)
10546450	-2.6542	6.86728e-06	chr6	92813321	92813440	Adamts9	NM_175314	overlaps exon upstream
10389214	2.70296	7.62799e-06	chr11	83386419	83392138	Ccl9	NM_011338	overlaps 5'
10591139	-2.87596	7.62799e-06	chr9	18127465	18192582	Naalad2	NM_028279	overlaps 5'
10458046	-2.2285	7.81947e-06	chr18	33596673	33623086	D0H4S114	NM_001109990	overlaps 5'
10461214	-1.93515	7.81947e-06	chr19	8845486	8846965	0610006I08Rik	NM_025791	overlaps 3'
10543959	-2.25632	7.81947e-06	chr6	36664928	36761361	Ptn	NM_008973	covers
10604528	-1.79297	7.81947e-06	chrX	48466671	48559167	Mbnl3	NM_134163	overlaps 5'
10351206	3.19111	8.03395e-06	chr1	166045395	166079876	Selp	NM_011347	covers
10546430	-2.2819	8.0489e-06	chr6	92727402	92727481	Adamts9	NM_175314	overlaps exon upstream
10531177	2.11094	8.21603e-06	chr5	90127229	90127352	Adamts3	NM_001081401	overlaps exon upstream
10579894	-2.80262	8.21603e-06	chr8	82494244	82581905	Hhip	NM_020259	covers exon(s)
10445325	1.83288	8.21603e-06	chr17	43938800	44176465	Rcan2	NM_207649	overlaps 3'
10352905	-2.05417	8.21603e-06	chr1	196765080	196787475	Cd34	NM_001111059	covers exon(s)
10558150	-1.81425	8.21603e-06	chr7	138079744	138129172	Htra1	NM_019564	covers
10607143	-2.54859	8.21603e-06	chrX	140236779	140261847	Capn6	NM_007603	covers exon(s)
10489759	-1.60697	8.21603e-06	chr2	165898589	165981163	Sulf2	NM_028072	overlaps 5'
10546454	-2.57322	8.21603e-06	chr6	92820260	92893484	Adamts9	NM_175314	overlaps 5'
10507099	1.94143	8.21603e-06	chr4	114080465	114082064	OTTMUSG00000008561	NM_001085549	covers exon(s)
10502881	2.23187	8.21603e-06	chr3	152482850	152645174	St6galnac5	NM_012028	covers
10358339	-2.968	8.21603e-06	chr1	141982432	142079988	Cfh	NM_009888	overlaps 5'
10437210	-3.05036	8.41563e-06	chr16	97578369	97660619	Bace2	NM_019517	overlaps 3'
10369752	1.90097	8.4989e-06	chr10	63391245	63553003	Lrrtm3	NM_178678	overlaps 5'
10607848	-2.12485	8.4989e-06	chrX	162960939	163023648	Egfl6	NM_019397	overlaps 5'
10546432	-2.80834	8.69858e-06	chr6	92736840	92736944	Adamts9	NM_175314	overlaps exon upstream
10362968	2.3344	9.5516e-06	chr10	45055578	45089514	Bves	NM_024285	overlaps 3'
10365559	-3.37627	9.5516e-06	chr10	87321813	87394870	Igf1	NM_184052	covers
10572432	2.85058	1.00377e-05	chr8	73118380	73121189	Isyna1	NM_023627	overlaps 3'
10569344	-2.26875	1.00543e-05	chr7	149836673	149845394	Igf2	NM_010514	overlaps 5'
10588037	-1.77084	1.05019e-05	chr9	98323380	98346974	Rbp1	NM_011254	overlaps 3'
10446473	-1.7654	1.12465e-05	chr17	68046605	68171989	Lama1	NM_008480	overlaps 3'
10398319	2.69957	1.19687e-05	chr12	110691433	110698901	Dlk1	NM_010052	overlaps 3'
10374777	2.27971	1.19687e-05	chr11	28753204	28826743	Efemp1	NM_146015	covers
10537062	-2.3298	1.20894e-05	chr6	30683506	30698462	Mest	NM_008590	covers
10379944	1.47455	1.21435e-05	chr11	85703565	85728247	Tbx4	NM_172798	overlaps 5'
10395659	2.92336	1.23064e-05	chr12	52694344	52706760	Coch	NM_007728	covers
10596303	-2.36739	1.23064e-05	chr9	104190570	104240052	Acpp	NM_019807	covers
10368918	-1.81319	1.23064e-05	chr10	42722438	42894336	Sobp	NM_175407	overlaps 5'
10472965	-2.27602	1.23064e-05	chr2	74543546	74545364	Hoxd8	NM_008276	overlaps 3'
10573979	-2.9029	1.30946e-05	chr8	96334738	96493288	Gnao1	NM_010308	overlaps 3'
10438769	-2.96332	1.30946e-05	chr16	26356737	26371925	Cldn1	NM_016674	overlaps 5'
10607124	2.24305	1.30946e-05	chrX	139720218	139828727	Chrdl1	NM_031258	covers
10600044	1.84617	1.30946e-05	chrX	69211837	69212923	Prrg3	NM_001081135	covers exon(s)
10560139	1.45774	1.30946e-05	chr7	15116001	15208415	B430211C08Rik	NM_001039146	covers
10472034	1.91454	1.31055e-05	chr2	49922093	50049084	Lypd6	NM_177139	covers
10346882	-2.17316	1.31055e-05	chr1	63492478	63643089	Adam23	NM_011780	overlaps 3'
10489391	1.7006	1.32534e-05	chr2	163552320	163575925	Ada	NM_007398	overlaps 5'
10546434	-2.42736	1.32534e-05	chr6	92743004	92810198	Adamts9	NM_175314	covers exon(s)
10496756	1.51817	1.34339e-05	chr3	145784642	145804770	Mcoln3	NM_134160	covers
10531197	2.08844	1.39439e-05	chr5	90150679	90150878	Adamts3	NM_001081401	overlaps exon upstream
10376765	-2.30343	1.39439e-05	chr11	61022247	61031916	Aldh3a1	NM_001112725	covers exon(s)
10379127	1.26582	1.43312e-05	chr11	78115099	78135959	Spag5	NM_017407	covers
10375614	2.48194	1.43312e-05	chr11	49607689	49652115	Gfpt2	NM_013529	covers
10467110	2.01016	1.43312e-05	chr19	33629653	33664801	AI747699	NM_001013770	covers
10489878	-1.67233	1.43312e-05	chr2	167017317	167066044	Ptgis	NM_008968	covers
10382328	-2.14804	1.43312e-05	chr11	112643538	112649063	Sox9	NM_011448	overlaps 3'
10573451	1.29173	1.4977e-05	chr8	87396010	87411295	Syce2	NM_027954	overlaps 3'
10398440	-1.65148	1.50387e-05	chr12	110981628	110981706	Rtl1	NM_184109	upstream
10606369	-1.66475	1.50387e-05	chrX	104592534	104598699	Itm2a	NM_008409	overlaps 5'
10438639	-1.88541	1.50387e-05	chr16	22468519	22657294	Dgkg	NM_138650	covers
10536667	-2.51779	1.50387e-05	chr6	22825827	23002109	Ptprz1	NM_001081306	covers exon(s)
10511631	-2.71749	1.57158e-05	chr4	14432342	14548904	Slc26a7	NM_145947	covers
10517587	-1.68415	1.57988e-05	chr4	137297648	137352238	Alpl	NM_007431	covers exon(s)
10503448	-2.11407	1.60496e-05	chr4	17780629	18045881	Mmp16	NM_019724	overlaps 3'
10536658	2.25119	1.71907e-05	chr6	22234834	22248522	Wnt16	NM_053116	covers
10531191	1.84067	1.7436e-05	chr5	90136827	90136932	Adamts3	NM_001081401	overlaps exon upstream
10579812	-3.24339	1.74474e-05	chr8	80186928	80248351	Ednra	NM_010332	overlaps 5'
10375751	-1.48954	1.75869e-05	chr11	50415587	50617557	Adamts2	NM_175643	overlaps 3'
10425890	1.42402	1.8191e-05	chr15	84550500	84602637	3110043J09Rik	NM_028455	covers
10363762	2.07347	1.83044e-05	chr10	68186494	68243362	Tmem26	NM_177794	covers
10599880	1.42031	1.90677e-05	chrX	63906334	63909620	Slitrk2	NM_198863	overlaps 3'
10495878	1.8723	1.90677e-05	chr3	125140598	125427697	Ndst4	NM_022565	covers exon(s)
10573939	-1.99193	1.90677e-05	chr8	95379249	95443178	Lpcat2	NM_173014	overlaps 3'
10393272	-2.25019	1.90677e-05	chr11	116199636	116274346	Foxj1	NM_008240	upstream
10358476	2.12073	1.90924e-05	chr1	152296999	152313295	Prg4	NM_021400	overlaps 5'
10571860	-2.09176	1.90924e-05	chr8	59799780	59803314	Hand2	NM_010402	overlaps 3'
10568536	1.80893	1.90924e-05	chr7	139234499	139346422	Cpxm2	NM_018867	overlaps 5'
10590489	2.03904	1.90924e-05	chr9	122832196	122840146	Zfp105	NM_009544	overlaps 3'
10531166	1.41678	1.90924e-05	chr5	90106389	90120490	Adamts3	NM_001081401	covers exon(s)
10505954	1.46157	1.90924e-05	chr4	94405986	94541630	Tek	NM_013690	covers
10536353	-1.44364	1.94473e-05	chr6	6813390	6817970	Dlx6	NM_010057	overlaps 3'
10592420	-2.55508	1.94473e-05	chr9	39394981	39411854	AW551984	NM_178737	overlaps 5'
10453747	-1.21374	1.99081e-05	chr18	9707657	9877997	Colec12	NM_130449	covers
10529752	1.9808	2.11518e-05	chr5	42152404	42155739	Nkx3-2	NM_007524	covers
10538459	2.38938	2.11518e-05	chr6	55286426	55298549	Aqp1	NM_007472	overlaps 3'
10419015	-1.46241	2.14022e-05	chr14	37887586	37911497	Pcdh21	NM_130878	covers
10472962	-1.95764	2.14353e-05	chr2	74535818	74538265	Hoxd9	NM_013555	covers
10519693	1.88048	2.15044e-05	chr5	12383556	12587058	Sema3d	NM_028882	overlaps 3'
10507101	1.5531	2.21554e-05	chr4	114252893	114272572	OTTMUSG00000008561	NM_001085549	covers exon(s)
10461237	1.26181	2.21554e-05	chr19	8912219	8923157	Bscl2	NM_008144	covers
10417212	-2.41414	2.21554e-05	chr14	124059347	124374278	Itgbl1	NM_145467	covers
10453231	-1.92577	2.21554e-05	chr17	81772942	81775183	Slc8a1	NM_001112798	inside exon
10554863	1.36993	2.21554e-05	chr7	97497209	97558949	Sytl2	NM_001040085	overlaps 3'
10472958	-2.02228	2.21554e-05	chr2	74530005	74533160	Hoxd10	NM_013554	covers
10554969	-1.72999	2.21554e-05	chr7	103319754	104057064	Odz4	NM_011858	covers
10415651	1.61188	2.21554e-05	chr14	58691523	58731174	Fgf9	NM_013518	overlaps 3'
10366546	1.97899	2.26698e-05	chr10	117066562	117122374	Mdm2	NM_010786	downstream
10398426	-1.6563	2.35219e-05	chr12	110973109	110973187	Rtl1	NM_184109	upstream
10372503	-2.40614	2.35393e-05	chr10	114887370	115024836	Lgr5	NM_010195	overlaps 5'
10438681	1.70592	2.42095e-05	chr16	22985927	23029141	Kng2	NM_001102410	overlaps 3'
10531193	1.70164	2.42095e-05	chr5	90137636	90137792	Adamts3	NM_001081401	overlaps exon upstream
10506031	-1.5795	2.42095e-05	chr4	97248557	97779516	Nfia	NM_010905	covers
10398442	-2.33593	2.47932e-05	chr12	110981925	110982005	Rtl1	NM_184109	upstream
10529937	1.75574	2.49269e-05	chr5	48780741	49915940	Kcnip4	NM_030265	covers
10439442	1.38826	2.5599e-05	chr16	38396203	38433225	Pla1a	NM_134102	overlaps 5'
10526410	1.54397	2.5599e-05	chr5	136363849	136365432	Hspb1	NM_013560	covers exon(s)
10500345	1.20796	2.57225e-05	chr3	96218360	96218780	Fcgr1	NM_010186	upstream
10522208	1.3203	2.60965e-05	chr5	67067480	67078473	Uchl1	NM_011670	covers
10575120	-1.2674	2.67366e-05	chr8	109459650	109538092	Sntb2	NM_009229	overlaps 3'
10601848	-2.54393	2.70736e-05	chrX	132567906	132569485	Bex2	NM_009749	downstream
10355984	-1.16789	2.72752e-05	chr1	79790772	79855211	Serpine2	NM_009255	overlaps 5'
10508142	-1.86958	2.73914e-05	chr4	125964038	125991574	Col8a2	NM_199473	overlaps 3'
10462313	1.33019	2.75619e-05	chr19	28909625	28988450	Slc1a1	NM_009199	covers
10428089	1.81001	2.76522e-05	chr15	34502554	34608967	Npal2	NM_145469	overlaps 5'
10475890	-1.67589	2.76522e-05	chr2	128524733	128627924	Mertk	NM_008587	overlaps 3'
10580582	-1.33269	2.78954e-05	chr8	94849937	94880019	Irx5	NM_018826	promoter
10373054	-1.62992	2.78954e-05	chr10	126608449	126617638	B4galnt1	NM_008080	overlaps 3'
10490818	2.55395	2.78954e-05	chr3	8509527	8561606	Stmn2	NM_025285	overlaps 3'
10388042	1.30611	2.80639e-05	chr11	70845443	70847015	6330403K07Rik	NM_134022	overlaps two exons
10411395	1.17973	2.81554e-05	chr13	98669404	98976122	Rgnef	NM_012026	overlaps 5'
10461979	-2.23542	2.81554e-05	chr19	20676458	20717952	Aldh1a1	NM_013467	covers
10591643	-1.17716	2.82434e-05	chr9	21711954	21722580	Rab3d	NM_031874	covers
10455139	-1.12917	2.88923e-05	chr18	37678007	37681073	Pcdhb22	NM_053147	overlaps 3'
10480714	-1.74963	2.89076e-05	chr2	25215876	25221146	Uap1l1	NM_001033293	covers
10463070	1.17504	2.89076e-05	chr19	40734284	40816092	Entpd1	NM_009848	overlaps 3'
10545707	-1.05672	2.89076e-05	chr6	83462903	83486226	Actg2	NM_009610	covers exon(s)
10353192	-1.09627	2.92109e-05	chr1	14159039	14300280	Eya1	NM_010164	overlaps 5'
10457040	-1.17842	2.92109e-05	chr18	83125011	83173403	Zfp516	NM_183033	overlaps 3'
10409190	1.06389	2.92109e-05	chr13	49559396	49748154	Aspn	NM_025711	covers
10458547	-1.24942	2.92109e-05	chr18	38487204	38498605	Gnpda1	NM_011937	covers
10366725	1.49828	2.92109e-05	chr10	122701132	123178035	AI851790	NM_182807	overlaps 3'
10604175	1.17127	3.04974e-05	chrX	35549750	35605616	6430550H21Rik	NM_172930	covers
10523490	1.08554	3.04974e-05	chr5	98683203	98706052	Fgf5	NM_010203	overlaps 3'
10529515	-1.03884	3.08571e-05	chr5	36359832	36740788	Sorcs2	NM_030889	overlaps 5'
10349401	1.40318	3.08571e-05	chr1	127573570	127770439	Lypd1	NM_145100	overlaps 3'
10536996	-1.03409	3.09516e-05	chr6	30351872	30405174	2410127E18Rik	NM_029742	covers
10514576	-1.89367	3.09516e-05	chr4	98421589	98484228	Ankrd38	NM_172872	overlaps 5'
10409170	1.34661	3.09691e-05	chr13	49358479	49404599	Fgd3	NM_015759	overlaps 5'
10391359	-1.09246	3.13605e-05	chr11	101023993	101032616	Plekhh3	NM_146030	overlaps 5'
10531183	1.8765	3.20061e-05	chr5	90131959	90132104	Adamts3	NM_001081401	overlaps exon upstream
10507112	1.12589	3.24271e-05	chr4	114672805	114715801	Stil	NM_009185	overlaps 3'
10445061	2.18079	3.24271e-05	chr17	37079853	37084893	Rnf39	NM_001099632	overlaps 5'
10447938	-1.31066	3.24271e-05	chr17	14332059	14341101	Dact2	NM_172826	covers
10398366	-1.76929	3.24271e-05	chr12	110895335	110895406	Rtl1	NM_184109	upstream
10398326	-1.99271	3.24271e-05	chr12	110783828	110799933	Rtl1	NM_184109	downstream
10373902	1.3086	3.24271e-05	chr11	4118254	4122412	2410008K03Rik	NM_028022	overlaps 3'
10399465	-1.08915	3.24271e-05	chr12	14154404	14158844	AW125753	NM_029007	overlaps 5'
10531195	2.36635	3.24271e-05	chr5	90139682	90139765	Adamts3	NM_001081401	overlaps exon upstream
10441902	1.08942	3.29376e-05	chr17	14416542	14541775	Smoc2	NM_022315	covers exon(s)
10531179	1.34206	3.30253e-05	chr5	90129432	90129565	Adamts3	NM_001081401	overlaps exon upstream
10544829	-1.05373	3.32333e-05	chr6	52718791	53018589	Jazf1	NM_173406	overlaps 5'
10506050	-1.74147	3.32333e-05	chr4	97784495	97785534	Nfia	NM_010905	downstream
10427862	2.13386	3.32404e-05	chr15	12963955	13103394	Cdh6	NM_007666	overlaps 5'
10467319	1.93059	3.32404e-05	chr19	38191119	38199738	Rbp4	NM_011255	overlaps 5'
10556082	-2.27528	3.32404e-05	chr7	114738780	114892097	Ppfibp2	NM_008905	overlaps 3'
10486041	-2.7067	3.32404e-05	chr2	115688349	115890849	Meis2	NM_010825	covers
10499062	1.64511	3.32404e-05	chr3	84247957	84284351	Fhdc1	NM_001033301	covers
10367634	-1.51984	3.35332e-05	chr10	5987070	6080178	Akap12	NM_031185	overlaps 5'
10416037	1.18502	3.35332e-05	chr14	66424676	66436659	Pbk	NM_023209	covers
10529457	-2.10319	3.35332e-05	chr5	35844984	35868184	Cpz	NM_153107	covers exon(s)
10399725	-0.971497	3.35332e-05	chr12	28020081	28027577	Sox11	NM_009234	overlaps 5'
10480090	-2.034	3.40046e-05	chr2	12028287	12223547	Itga8	NM_001001309	overlaps 5'
10551966	1.02829	3.46084e-05	chr7	31338040	31340462	Hspb6	NM_001012401	covers
10459335	1.32587	3.46084e-05	chr18	63169868	63201340	9430028L06Rik	NM_001039485	covers
10503659	-1.76337	3.46084e-05	chr4	28740281	28892232	Epha7	NM_010141	covers
10398364	-1.50598	3.46084e-05	chr12	110894555	110894626	Rtl1	NM_184109	upstream
10415081	2.18278	3.46084e-05	chr14	55154846	55156417	D14Ertd500e	NM_145462	downstream
10520121	2.18278	3.46084e-05	chr5	23725831	23727402	Nupl2	NM_153092	downstream
10578405	2.18278	3.46084e-05	chr8	44397691	44399262	Zfp42	NM_009556	upstream
10586076	2.18278	3.46084e-05	chr9	62293521	62295092	Coro2b	NM_175484	inside intron
10602704	1.37272	3.47215e-05	chrX	149672588	149830677	Klf8	NM_173780	overlaps 3'
10599001	1.44453	3.4747e-05	chrX	21061752	21066290	Agtr2	NM_007429	overlaps 3'
10498018	-1.10509	3.48082e-05	chr3	49547209	49561203	Pcdh18	NM_130448	covers
10408928	1.4807	3.48082e-05	chr13	45173702	45174531	Dtnbp1	NM_025772	upstream
10572282	-1.54166	3.52197e-05	chr8	72607356	72614761	Hapln4	NM_177900	covers
10348194	-1.25033	3.5282e-05	chr1	89160938	89207416	Efhd1	NM_028889	covers
10447951	-1.09027	3.52923e-05	chr17	14804119	14831097	Thbs2	NM_011581	covers
10567355	-1.36632	3.53647e-05	chr7	126115561	126138675	Gprc5b	NM_022420	overlaps 5'
10420426	1.07205	3.58195e-05	chr14	58425398	58445000	F630043A04Rik	NM_198605	overlaps 5'
10531931	-1.42532	3.58195e-05	chr5	104508127	104542752	Sparcl1	NM_010097	covers
10453759	-2.02627	3.59914e-05	chr18	9880105	9880479	Colec12	NM_130449	downstream
10521731	1.05818	3.62589e-05	chr5	46061272	46091191	Lcorl	NM_178142	overlaps 3'
10578690	1.20659	3.63459e-05	chr8	54672221	54724350	Neil3	NM_146208	overlaps 5'
10601942	1.30701	3.6745e-05	chrX	135449044	135542592	Nrk	NM_013724	overlaps 3'
10567964	1.73812	3.69325e-05	chr7	133714914	133727821	Cln3	NM_009907	overlaps 5'
10544875	-1.25916	3.76094e-05	chr6	54455888	54516376	Scrn1	NM_027268	covers
10496251	-1.18193	3.77097e-05	chr3	134944256	134967390	Bdh2	NM_027208	overlaps 3'
10427898	-1.48902	3.77169e-05	chr15	26470214	26825319	Fbxl7	NM_176959	overlaps 5'
10495854	-1.82445	3.77714e-05	chr3	123149831	123209521	Prss12	NM_008939	overlaps 3'
10381371	-1.37881	3.85596e-05	chr11	101191919	101200744	Aoc3	NM_009675	overlaps 3'
10530029	-1.44705	3.91443e-05	chr5	52929103	52957542	Lgi2	NM_144945	overlaps 5'
10599736	1.68032	3.94866e-05	chrX	53984964	54046523	Fhl1	NM_001077361	covers
10405047	-1.56313	3.94866e-05	chr13	49639856	49662934	Aspn	NM_025711	covers
10600604	1.0649	3.94866e-05	chrX	80194242	82450380	Dmd	NM_007868	overlaps 3'
10487894	-1.61666	3.94866e-05	chr2	131818586	131855546	Rassf2	NM_175445	overlaps 5'
10462922	1.09645	3.94866e-05	chr19	38598687	38857790	Plce1	NM_019588	covers exon(s)
10505489	1.21373	4.07145e-05	chr4	64785208	65018543	Pappa	NM_021362	overlaps 3'
10566993	-1.20068	4.21267e-05	chr7	118615170	118923491	Galntl4	NM_173739	covers
10598674	1.60375	4.25247e-05	chrX	12514091	12515254	Usp9x	NM_009481	upstream
10472946	1.31998	4.25247e-05	chr2	74506367	74508193	Hoxd13	NM_008275	overlaps two exons
10536505	-1.33031	4.27386e-05	chr6	17441241	17521850	Met	NM_008591	covers exon(s)
10531173	1.28519	4.28682e-05	chr5	90122064	90122227	Adamts3	NM_001081401	overlaps exon upstream
10350697	-0.939571	4.43612e-05	chr1	154802231	154966391	Nmnat2	NM_175460	overlaps 3'
10398408	-1.22583	4.55124e-05	chr12	110961666	110961751	Rtl1	NM_184109	upstream
10549932	0.979934	4.67161e-05	chr7	9314997	9322997	Vmn2r47	NM_001105151	upstream
10372028	-2.12426	4.67924e-05	chr10	94255931	94407212	Plxnc1	NM_018797	overlaps 5'
10519747	1.53146	4.67924e-05	chr5	14025276	14256689	Sema3e	NM_011348	overlaps 3'
10579012	1.24741	4.67924e-05	chr8	70880693	71259034	4732435N03Rik	NM_172753	overlaps 5'
10354677	-1.28358	4.67924e-05	chr1	54710593	54983000	Ankrd44	NM_001081433	covers exon(s)
10509568	-1.19366	4.76804e-05	chr4	138011101	138014058	Camk2n1	NM_025451	overlaps 3'
10582809	1.10641	4.83613e-05	chr8	129000148	129000312	1810063B05Rik	NM_174987	downstream
10448925	-1.7339	4.91525e-05	chr17	25511232	25570730	Cacna1h	NM_021415	overlaps 5'
10569429	1.7231	4.91525e-05	chr7	150644245	150646901	Cdkn1c	NM_009876	overlaps 5'
10495285	-1.01739	4.92082e-05	chr3	108087050	108164429	Sort1	NM_019972	overlaps 3'
10506201	-1.21571	4.93127e-05	chr4	99768396	100115150	Ror1	NM_013845	overlaps 3'
10354432	-0.949476	4.96019e-05	chr1	51806609	51972796	Myo1b	NM_010863	covers
10420198	1.08414	4.96019e-05	chr14	56403832	56407645	Ripk3	NM_019955	covers
10548701	-0.942497	4.96019e-05	chr6	134400227	134516931	Lrp6	NM_008514	covers
10452709	0.944172	4.96019e-05	chr17	71845442	71876197	Ndc80	NM_023294	covers
10587733	-1.15879	4.96019e-05	chr9	89949347	89970927	Ctsh	NM_007801	overlaps 3'
10440091	-1.05635	4.96841e-05	chr16	57624369	57754850	Col8a1	NM_007739	overlaps 5'
10460738	1.35638	4.96841e-05	chr19	6085097	6091775	Cdca5	NM_026410	overlaps 3'
10556297	2.46223	4.99097e-05	chr7	117771175	117773334	Adm	NM_009627	covers
10381272	-1.27787	5.04691e-05	chr11	101037431	101052034	Cntnap1	NM_016782	overlaps 3'
10360684	-0.973055	5.06182e-05	chr1	182919687	182947652	Ephx1	NM_010145	overlaps 5'
10360053	1.81952	5.10017e-05	chr1	173103395	173126370	Pcp4l1	NM_025557	covers exon(s)
10476560	1.31085	5.10112e-05	chr2	139503914	139584306	Sptlc3	NM_175467	downstream
10507635	1.07482	5.10112e-05	chr4	118928046	118935043	Cldn19	NM_001038590	covers
10582862	1.19615	5.10112e-05	chr8_random	147670	157727	NA	NA	NA
10556583	0.863786	5.10112e-05	chr7	123647883	123684084	Nucb2	NM_016773	covers
10503109	0.927225	5.15773e-05	chr4	3866061	3870673	Chchd7	NM_181391	overlaps 3'
10362138	-1.72978	5.2163e-05	chr10	23614663	23625146	Vnn1	NM_011704	covers
10549361	-1.13391	5.2575e-05	chr6	146552011	146583062	Tm7sf3	NM_026281	covers exon(s)
10458828	-1.77608	5.2575e-05	chr18	46872859	46887996	Cdo1	NM_033037	overlaps 5'
10476401	-0.877971	5.2575e-05	chr2	134611933	135298655	Plcb1	NM_019677	covers
10458303	0.989329	5.2575e-05	chr18	35872743	35881145	1110006O17Rik	NM_001033141	overlaps 5'
10504902	1.17753	5.2575e-05	chr4	48676386	48686371	2310039E09Rik	NM_026509	covers
10427402	-1.04025	5.33615e-05	chr15	3267760	3533231	Ghr	NM_001048147	covers
10367600	1.28063	5.35121e-05	chr10	5342780	5734495	Esr1	NM_007956	overlaps 5'
10570957	-1.02935	5.35121e-05	chr8	24521990	24560106	Sfrp1	NM_013834	overlaps 3'
10423274	1.67344	5.4037e-05	chr15	23103457	23404163	Cdh18	NM_001081299	covers exon(s)
10474002	-1.15359	5.46859e-05	chr2	91767375	91768934	Chrm4	NM_007699	inside exon
10591270	-1.67969	5.50674e-05	chr9	20472144	20550673	Olfm2	NM_173777	covers
10580678	-2.07957	5.50846e-05	chr8	95826292	95861093	Ces1	NM_021456	overlaps 3'
10407387	-1.94652	5.53061e-05	chr13	120281511	120284277	EG633640	NM_001039244	overlaps two exons
10357155	1.77992	5.53061e-05	chr1	121312042	121318825	Inhbb	NM_008381	overlaps 5'
10361995	1.09148	5.55743e-05	chr10	20067630	20081125	2610016C23Rik	NM_027930	covers
10426467	1.35669	5.55743e-05	chr15	94459616	94926529	Tmem117	NM_178789	overlaps 3'
10411082	1.37956	5.55743e-05	chr13	93521541	93564713	Thbs4	NM_011582	overlaps 5'
10349876	-1.96707	5.58596e-05	chr1	135142683	135198278	Plekha6	NM_182930	overlaps 3'
10455050	-1.54043	5.58596e-05	chr18	37454494	37457278	Pcdhb2	NM_053127	overlaps 3'
10543058	-1.25265	5.58596e-05	chr6	6827801	6874963	Dlx5	NM_010056	covers
10566632	-1.11742	5.61497e-05	chr7	114891969	114901510	Cyb5r2	NM_177216	overlaps 5'
10502845	1.50821	5.7303e-05	chr3	151936813	152003371	C030011O14Rik	NM_174868	overlaps 5'
10441787	-1.48533	5.98446e-05	chr17	12934268	13008417	Igf2r	NM_010515	overlaps 5'
10444824	1.58093	6.13229e-05	chr17	35561822	35566994	H2-Q6	NM_207648	overlaps 3'
10495976	-2.34401	6.17152e-05	chr3	128902836	128922509	Pitx2	NM_001042504	covers
10482920	-1.52982	6.42495e-05	chr2	60090050	60122475	Cd302	NM_025422	overlaps 5'
10388310	1.03029	6.47537e-05	chr11	74196985	74403660	Garnl4	NM_001015046	overlaps 5'
10604694	1.12581	6.49583e-05	chrX	54051040	54075503	Mtap7d3	NM_177293	covers
10502081	-1.49865	6.5151e-05	chr3	128972533	129035638	Enpep	NM_007934	covers exon(s)
10559919	0.997313	6.52354e-05	chr7	10299721	10462305	Vmn2r47	NM_001105151	covers
10462796	1.19846	6.53079e-05	chr19	37450893	37496349	Kif11	NM_010615	overlaps 3'
10476443	-1.57979	6.55829e-05	chr2	135567566	135838804	Plcb4	NM_013829	overlaps 3'
10512499	0.915566	6.55829e-05	chr4	43527582	43536324	Tpm2	NM_009416	covers
10575211	-1.27143	6.58344e-05	chr8	110075144	110075213	Wwp2	NM_025830	inside intron
10453233	-1.21314	6.58344e-05	chr17	81784943	82137717	Slc8a1	NM_001112798	overlaps 5'
10400589	1.00238	6.58344e-05	chr12	66233719	66273585	C79407	NM_172578	covers
10572130	-1.978	6.58344e-05	chr8	71404453	71431347	Lpl	NM_008509	covers
10576386	-1.02434	6.66189e-05	chr8	126177829	126187782	Rhou	NM_133955	overlaps 3'
10605113	1.26308	6.75688e-05	chrX	71099119	71126173	L1cam	NM_008478	overlaps 5'
10455687	-0.986107	6.78568e-05	chr18	51277392	51579698	Prr16	NM_001081224	covers
10385466	-1.25415	6.82308e-05	chr11	46792285	47193024	Sgcd	NM_011891	overlaps 5'
10485711	-1.56733	6.84618e-05	chr2	110201082	110203150	1110018M03Rik	NM_026271	overlaps 5'
10569341	1.5252	6.85102e-05	chr7	149762966	149763364	Mrpl23	NM_011288	downstream
10402347	-1.4385	6.85102e-05	chr12	104680377	104681890	Ifi27	NM_029803	overlaps 5'
10434291	1.23148	6.88306e-05	chr16	19760327	19772556	B3gnt5	NM_054052	overlaps 3'
10568714	1.35154	6.88306e-05	chr7	142881471	142907979	Ptpre	NM_011212	downstream
10385248	1.30083	6.94478e-05	chr11	40514897	40546924	Hmmr	NM_013552	covers
10405185	0.97491	7.06034e-05	chr13	51740694	51746023	Cks2	NM_025415	covers exon(s)
10439009	-1.90801	7.06034e-05	chr16	31296278	31314682	Apod	NM_007470	overlaps 5'
10381934	-0.894624	7.06034e-05	chr11	105486352	105620363	Tanc2	NM_181071	covers exon(s)
10462866	1.28882	7.09642e-05	chr19	38129530	38148911	Cep55	NM_028760	covers
10466521	-1.83552	7.11204e-05	chr19	17400631	17447334	Gcnt1	NM_173442	covers
10469425	-1.00993	7.11204e-05	chr2	14971022	15000818	Arl5b	NM_029466	covers
10457587	-1.34871	7.11204e-05	chr18	13846724	14131145	Zfp521	NM_181326	covers
10453738	-0.809488	7.15421e-05	chr18	9212918	9214975	Fzd8	NM_008058	overlaps 3'
10461558	0.933872	7.15421e-05	chr19	10917034	10932405	Slc15a3	NM_023044	overlaps 3'
10466888	0.808559	7.20891e-05	chr19	28336938	28754567	Glis3	NM_175459	overlaps 5'
10578300	0.891723	7.21075e-05	chr8	41635513	41720146	Mtmr7	NM_001040699	overlaps 5'
10585214	-1.2639	7.21348e-05	chr9	50559430	50564741	Cryab	NM_009964	covers
10539211	1.22319	7.33991e-05	chr6	79968949	80760137	Lrrtm4	NM_178731	covers
10464704	0.90983	7.33991e-05	chr19	4286001	4306014	Adrbk1	NM_130863	overlaps 5'
10467637	1.00674	7.40577e-05	chr19	41841078	41876524	Arhgap19	NM_027667	covers
10531203	1.77096	7.40577e-05	chr5	90263257	90312359	Adamts3	NM_001081401	covers exon(s)
10497520	1.01918	7.44445e-05	chr3	26996144	27052761	Ect2	NM_007900	covers
10550638	1.48392	7.45957e-05	chr7	19868016	19881509	Rtn2	NM_013648	overlaps 3'
10553477	1.22602	7.45957e-05	chr7	58766399	58854079	Tmem16e	NM_177694	overlaps 3'
10591781	1.02258	7.46152e-05	chr9	22136456	22193667	Anln	NM_028390	covers
10501235	0.929819	7.48877e-05	chr3	107843326	107847706	Gstm4	NM_026764	overlaps 5'
10554445	1.31665	7.48877e-05	chr7	87439351	87461145	Prc1	NM_145150	covers
10497689	1.39235	7.48877e-05	chr3	32482448	32515457	Gnb4	NM_013531	covers
10481857	-1.35268	7.49218e-05	chr2	34027242	34227558	Pbx3	NM_016768	covers
10433403	0.95987	7.49218e-05	chr16	5885091	7411619	A2bp1	NM_021477	overlaps 3'
10365987	-1.47424	7.49218e-05	chr10	97069817	97076322	Kera	NM_008438	covers
10380622	1.04295	7.49218e-05	chr11	96132644	96137909	Hoxb9	NM_008270	overlaps 3'
10446928	0.97938	7.66556e-05	chr17	75404869	75791109	Ltbp1	NM_206958	covers
10454235	-1.73103	7.75905e-05	chr18	22503590	22684047	Nol4	NM_199024	downstream
10412921	-1.23031	7.75905e-05	chr14	20570479	20631009	Nid2	NM_008695	overlaps 3'
10350438	-1.19953	7.75905e-05	chr1	142142844	142506279	Kcnt2	NM_001081027	covers exon(s)
10536220	-0.897147	7.75905e-05	chr6	4455697	4491543	Col1a2	NM_007743	overlaps 3'
10491805	0.896815	7.75905e-05	chr3	40603963	40620805	Plk4	NM_011495	overlaps 3'
10416215	0.821432	7.75905e-05	chr14	70008875	70093527	Loxl2	NM_033325	covers
10581917	-0.866484	7.76932e-05	chr8	114435918	114457691	4932417I16Rik	NM_001033321	overlaps 5'
10396936	1.4486	7.76932e-05	chr12	82127815	82287397	Smoc1	NM_022316	covers
10493137	1.54496	7.76932e-05	chr3	87885973	87924970	Iqgap3	NM_001033484	overlaps 3'
10409684	1.33472	7.78081e-05	chr13	58481407	58486586	Hnrpk	NM_025279	downstream
10450242	0.991234	7.78704e-05	chr17	34865325	34880828	C4b	NM_009780	covers exon(s)
10489569	-1.17595	7.78704e-05	chr2	164665018	164683208	Pltp	NM_011125	overlaps 5'
10472436	-1.20971	7.83056e-05	chr2	67942729	67960747	B3galt1	NM_020283	covers
10579347	-0.992063	7.83056e-05	chr8	73286672	73290562	Ifi30	NM_023065	overlaps 5'
10504337	1.27695	7.83056e-05	chr4	43519879	43526601	Car9	NM_139305	covers
10460591	0.771913	7.88986e-05	chr19	5460616	5465052	Fibp	NM_021438	covers
10453887	-1.29657	7.88986e-05	chr18	11997783	12104073	Cables1	NM_022021	overlaps 3'
10357870	-2.29029	7.9139e-05	chr1	135806855	135817954	Prelp	NM_054077	overlaps 5'
10431935	-1.01663	8.04386e-05	chr15	97074556	97077718	Amigo2	NM_178114	overlaps 5'
10344897	0.975107	8.14593e-05	chr1	12682523	12850458	Sulf1	NM_172294	covers
10487340	0.821497	8.14593e-05	chr2	126929562	126959679	Ncaph	NM_144818	covers
10440019	0.843233	8.29978e-05	chr16	56805274	56886279	Tmem45a	NM_019631	overlaps 5'
10476108	-0.773596	8.29978e-05	chr2	130121675	130196607	Ebf4	NM_152993	overlaps 3'
10423556	-0.89755	8.31844e-05	chr15	33012906	33524307	Pgcp	NM_176073	overlaps 3'
10463716	1.09487	8.35005e-05	chr19	46836086	46953285	Cnnm2	NM_001102471	covers
10496204	1.23045	8.35005e-05	chr3	134875527	134936504	Cenpe	NM_173762	overlaps 3'
10362091	1.62458	8.35005e-05	chr10	21878415	22093945	Raet1c	NM_009018	covers
10571142	-1.04009	8.35005e-05	chr8	28196313	28233894	Gpr124	NM_054044	overlaps 3'
10566767	1.00397	8.37215e-05	chr7	116667425	116760661	St5	NM_001001326	overlaps 5'
10549420	-1.31763	8.37693e-05	chr6	148185194	148392874	Tmtc1	NM_198967	overlaps 5'
10411171	-1.15088	8.37693e-05	chr13	95794460	96020260	Pde8b	NM_172263	covers
10406254	1.01418	8.37693e-05	chr13	75844932	75909809	Ell2	NM_138953	overlaps 3'
10366983	0.868382	8.46843e-05	chr10	127114120	127138103	Tmem194	NM_173732	covers
10480003	0.873221	8.54637e-05	chr2	10016216	10052290	Itih2	NM_010582	covers
10607403	1.46407	8.69098e-05	chrX	150119697	150130823	Kctd12b	NM_175429	overlaps 5'
10407350	-1.59762	8.69098e-05	chr13	119503841	119580927	Fgf10	NM_008002	overlaps 3'
10603573	-0.964884	8.81636e-05	chrX	9509860	9540881	Sytl5	NM_177704	covers exon(s)
10496519	-1.02017	8.87442e-05	chr3	141128528	141497886	Unc5c	NM_009472	overlaps 3'
10459363	1.07271	8.87442e-05	chr18	63269177	63317015	9430028L06Rik	NM_001039485	upstream
10595753	1.08329	8.87442e-05	chr9	95607046	95650777	Trpc1	NM_011643	covers
10517053	-0.979118	8.98808e-05	chr4	133047018	133054421	2300002D11Rik	NM_001081156	overlaps two exons
10521678	1.02829	9.06405e-05	chr5	44260089	44303613	Cd38	NM_007646	overlaps 3'
10352356	1.14383	9.06405e-05	chr1	183212177	183214023	Cnih3	NM_028408	upstream
10525016	-1.12793	9.23169e-05	chr5	120120678	120134610	Tbx3	NM_011535	overlaps 3'
10363224	1.56557	9.27828e-05	chr10	57504729	57508257	Fabp7	NM_021272	overlaps 3'
10564713	0.803891	9.27828e-05	chr7	86278654	86293946	Mfge8	NM_001045489	overlaps 5'
10384398	1.11372	9.27828e-05	chr11	11830511	11937397	Grb10	NM_010345	overlaps 5'
10548899	-1.78846	9.27828e-05	chr6	137003346	137119020	Rerg	NM_181988	overlaps 5'
10351491	-0.765774	9.27828e-05	chr1	172574961	172612920	Olfml2b	NM_177068	covers
10381298	-1.87274	9.3216e-05	chr11	101107648	101109564	Ramp2	NM_019444	overlaps 3'
10549276	-1.32913	9.36208e-05	chr6	145811257	145813860	Bhlhb3	NM_024469	overlaps 5'
10606989	-0.848403	9.36208e-05	chrX	137074067	137135061	Tsc22d3	NM_001077364	covers
10407081	0.901585	9.36208e-05	chr13	109106531	109197976	Depdc1b	NM_178683	overlaps 3'
10462035	-1.3042	9.41591e-05	chr19	22011773	22013087	Tmem2	NM_001033759	downstream
10481845	-0.718796	9.46275e-05	chr2	33585473	33743466	2610528K11Rik	NM_175184	covers
10607259	0.867967	9.46434e-05	chrX	147079846	147092126	Tro	NM_001002272	overlaps 5'
10445308	1.023	9.58204e-05	chr17	43804374	43888380	Cyp39a1	NM_018887	overlaps 3'
10565570	0.925332	9.65286e-05	chr7	100006035	100022715	4632434I11Rik	NM_001080995	overlaps 3'
10555007	-1.33094	9.72114e-05	chr7	103358655	103358918	Odz4	NM_011858	promoter
10596051	1.6803	9.72114e-05	chr9	100452797	100454035	Tmem22	NM_001101483	inside exon
10565255	1.01397	9.79899e-05	chr7	91081367	91235012	9930013L23Rik	NM_030728	covers
10494781	-1.10703	9.81079e-05	chr3	101181048	101264792	Igsf3	NM_207205	covers
10583809	1.73489	9.82419e-05	chr9	21903725	21914074	Cnn1	NM_009922	overlaps 3'
10563883	1.08151	9.84873e-05	chr7	65133346	65136664	Gabrb3	NM_008071	downstream
10417176	0.79346	9.88879e-05	chr14	122874606	122879550	Zic2	NM_009574	overlaps 3'
10462632	0.972417	0.00010022	chr19	34996851	35050233	Mphosph1	NM_183046	overlaps 3'
10580510	1.05256	0.000100492	chr8	91551141	91568061	Sall1	NM_021390	covers
10598833	1.27054	0.000100492	chrX	19636696	19674647	Chst7	NM_021715	overlaps 3'
10568150	1.12275	0.000101012	chr7	134171245	134185934	Kif22	NM_145588	overlaps 5'
10529732	1.30176	0.000101951	chr5	40005174	40146714	Hs3st1	NM_010474	overlaps 5'
10460263	1.27991	0.000101951	chr19	3986571	3990007	Acy3	NM_027857	covers
10455118	-0.989587	0.000101951	chr18	37649119	37654159	Pcdhb18	NM_053143	overlaps 3'
10519886	-0.766201	0.000102656	chr5	17080634	17236088	Sema3c	NM_013657	overlaps 3'
10515431	1.45602	0.000102656	chr4	116832266	116855189	Kif2c	NM_134471	overlaps 5'
10569335	1.64437	0.000103033	chr7	149761436	149762920	Mrpl23	NM_011288	downstream
10522749	1.2408	0.000104361	chr5	81450254	82254158	Lphn3	NM_198702	covers
10451838	0.803174	0.000104361	chr17	54412915	54438242	Slc5a7	NM_022025	overlaps 5'
10413813	1.10801	0.000104989	chr14	32842175	32875383	Galntl2	NM_030166	covers
10351111	-1.11436	0.000105022	chr1	164147754	164155683	Dnm3	NM_001038619	inside intron
10559207	1.43523	0.000105022	chr7	149646717	149680505	Lsp1	NM_019391	covers
10554599	-1.22421	0.000105512	chr7	89550149	89762956	1700129I04Rik	NM_177894	downstream
10471567	-1.60101	0.000105753	chr2	33497959	33498422	Lmx1b	NM_010725	promoter
10584674	1.0596	0.000105753	chr9	43942754	43950807	Mcam	NM_023061	covers exon(s)
10411739	1.11264	0.000105753	chr13	101548687	101556441	Ccnb1	NM_172301	covers
10536949	1.22842	0.000105753	chr6	29867013	29909681	D330017J20Rik	NM_001037740	overlaps 3'
10497122	1.12651	0.000105753	chr3	159158409	159192540	Depdc1a	NM_029523	covers
10453636	-0.987283	0.000105934	chr18	4920565	5119288	Svil	NM_178046	overlaps 3'
10590494	1.04124	0.000108163	chr9	122860182	122927851	Kif15	NM_010620	covers
10413574	1.10982	0.000108163	chr14	31528082	31631149	Sfmbt1	NM_019460	covers
10519324	-0.830628	0.000108163	chr5	3344312	3522225	Cdk6	NM_009873	overlaps 3'
10531185	0.849388	0.000109318	chr5	90134216	90134329	Adamts3	NM_001081401	overlaps exon upstream
10543273	1.62105	0.000109505	chr6	18316477	18464825	Cttnbp2	NM_080285	overlaps 5'
10601705	1.13358	0.000109505	chrX	130842694	130897178	Cenpi	NM_145924	covers
10594645	0.970596	0.000109647	chr9	66691471	66767494	Rab8b	NM_173413	overlaps 5'
10525365	-1.20336	0.000109647	chr5	122659746	122708086	Hvcn1	NM_028752	covers
10558265	0.876558	0.000109647	chr7	139802326	139898102	2310007H09Rik	NM_029609	overlaps 3'
10460400	-0.708716	0.000109647	chr19	4510537	4621698	Pcx	NM_008797	covers
10372988	1.14633	0.000110236	chr10	124663520	124766019	Slc16a7	NM_011391	covers
10408557	1.01008	0.000112376	chr13	32933961	32990009	Serpinb1c	NM_173051	covers
10588482	0.801897	0.00011265	chr9	106183711	106252852	Wdr51a	NM_027354	covers
10587383	1.31997	0.000113301	chr9	78463353	78564063	Cd109	NM_153098	covers
10553773	1.1612	0.0001147	chr7	64835850	65084172	Gabrb3	NM_008071	covers
10346799	1.49842	0.000115204	chr1	61034758	61055963	Icos	NM_017480	covers
10381211	-0.932879	0.000115457	chr11	100931434	100938986	Naglu	NM_013792	covers
10447799	-0.812167	0.000115537	chr17	12875279	12962530	Igf2r	NM_010515	covers exon(s)
10569163	0.740392	0.000115537	chr7	148612345	148615319	Cend1	NM_021316	covers
10359034	0.782793	0.000115537	chr1	157625285	157660029	Qsox1	NM_023268	overlaps 5'
10494821	0.905086	0.000117389	chr3	102538452	102576215	Tspan2	NM_027533	covers
10544660	0.748712	0.000117389	chr6	50246773	50406081	Osbpl3	NM_027881	covers
10394931	0.900319	0.000117389	chr12	22990656	23046941	Ywhaq	NM_011739	upstream
10575799	-0.890204	0.000117389	chr8	120022191	120159042	Plcg2	NM_172285	overlaps 3'
10426397	1.23302	0.00011804	chr15	91958559	92170555	Cntn1	NM_007727	covers
10357043	-0.988447	0.000119066	chr1	108434770	108610879	Bcl2	NM_009741	overlaps 5'
10523151	1.50858	0.000119128	chr5	91320336	91322141	Cxcl1	NM_008176	overlaps 3'
10389990	0.826759	0.000119255	chr11	94352305	94361237	Epn3	NM_027984	overlaps 5'
10413609	0.948541	0.000119261	chr14	31692726	31694794	Mustn1	NM_181390	covers exon(s)
10540028	-1.00529	0.000119553	chr6	90412620	90425226	Klf15	NM_023184	overlaps 3'
10454369	-0.706073	0.000120182	chr18	24867946	25292012	Fhod3	NM_175276	overlaps 3'
10485674	-0.849937	0.000120182	chr2	106802684	106814554	2700007P21Rik	NM_173750	covers
10431738	-1.16541	0.000121773	chr15	93329545	93426322	Prickle1	NM_001033217	overlaps 5'
10399407	-1.87721	0.00012203	chr12	11332053	11443419	Vsnl1	NM_012038	overlaps 5'
10544573	-0.822908	0.00012203	chr6	48519695	48522689	Rarres2	NM_027852	covers
10410604	1.87701	0.000122161	chr13	74348566	74429757	Ahrr	NM_009644	overlaps 5'
10522467	-2.29256	0.000123408	chr5	74591321	74595506	Rasl11b	NM_026878	covers
10576883	1.05535	0.000123438	chr8	4735976	4779554	Shcbp1	NM_011369	covers
10513061	0.862558	0.000123466	chr4	56823807	56878067	Ctnnal1	NM_018761	overlaps 5'
10393166	1.32729	0.000126602	chr11	116031106	116555974	1110014K08Rik	NM_176902	covers
10378319	0.813756	0.000127582	chr11	72974027	72986187	P2rx5	NM_033321	overlaps 3'
10504470	1.05329	0.000127709	chr4	44313789	44377547	Melk	NM_010790	overlaps 3'
10413255	-1.2063	0.000127709	chr14	26942604	26948499	Cphx	NM_175342	downstream
10413265	-1.2063	0.000127709	chr14	27082253	27088148	Duxbl	NM_183389	covers exon(s)
10452419	-0.739122	0.000127709	chr17	62953606	63230666	Efna5	NM_010109	covers
10587880	1.13405	0.000128429	chr9	95538047	95595970	Pcolce2	NM_029620	overlaps 3'
10496727	0.7353	0.000128429	chr3	145421691	145557241	Ddah1	NM_026993	overlaps 3'
10421737	2.22907	0.000129782	chr14	78677253	78707850	Tnfsf11	NM_011613	overlaps 5'
10412667	-0.763313	0.000129782	chr14	12386526	13070443	Ptprg	NM_008981	covers exon(s)
10602009	1.10082	0.000130313	chrX	136145159	136207674	Rnf128	NM_023270	overlaps 3'
10467206	-1.43338	0.000130482	chr19	36806221	36811143	Ppp1r3c	NM_016854	overlaps 5'
10411235	-1.33359	0.000130775	chr13	96397130	96661654	Iqgap2	NM_027711	overlaps 3'
10354111	-0.875981	0.000130936	chr1	38236088	38721800	Rev1	NM_019570	upstream
10433709	-1.50771	0.000131263	chr16	13986699	14101587	2900011O08Rik	NM_144518	covers
10484463	1.01951	0.000131263	chr2	84605517	84615561	Serping1	NM_009776	covers exon(s)
10562637	1.05525	0.000131498	chr7	49361266	49362555	Vmn2r60	NM_001105057	upstream
10347933	0.994405	0.000131498	chr1	87497278	87541612	Sp140	NM_001013817	overlaps 3'
10535213	-0.669131	0.000131806	chr5	140816253	140865216	Snx8	NM_172277	covers
10460582	0.703869	0.000131806	chr19	5425157	5427319	AI837181	NM_134149	overlaps 3'
10552288	-2.48437	0.000134847	chr7	48154570	48185346	Vstm2b	NM_021387	covers
10515836	1.03955	0.000136634	chr4	118614665	118615957	Olfr1519	NM_146399	upstream
10519497	-0.964729	0.000137915	chr5	7960472	7982213	Steap4	NM_054098	overlaps 3'
10542885	-0.892516	0.000137915	chr6	149257953	149284178	2810474O19Rik	NM_026054	overlaps 3'
10524631	1.33111	0.000139166	chr5	115373249	115387924	Oasl1	NM_145209	overlaps 3'
10544788	0.817652	0.00014037	chr6	52172732	52177369	Hoxa9	NM_010456	covers
10566926	0.975729	0.00014037	chr7	117957045	117987958	Rnf141	NM_025999	covers
10603814	-0.78912	0.000140741	chrX	19682881	19868896	Slc9a7	NM_177353	overlaps 5'
10358894	-1.1819	0.000142155	chr1	155466729	155467803	Rgs8	NM_026380	upstream
10580752	0.692247	0.000142319	chr8	96947182	96947493	Herpud1	NM_022331	downstream
10358389	-1.51503	0.000143354	chr1	145846468	145851411	Rgs2	NM_009061	covers
10469957	-0.825816	0.000143354	chr2	25118138	25125406	C430004E15Rik	NM_175286	overlaps 3'
10578572	-1.49012	0.000143354	chr8	48269751	48269962	Stox2	NM_175162	downstream
10443494	-0.69063	0.000143354	chr17	29455827	29466358	Pi16	NM_023734	overlaps 3'
10457071	-0.819755	0.000143884	chr18	85020801	85049256	Cyb5	NM_025797	covers
10415052	-0.669087	0.000143884	chr14	55050449	55060102	Mmp14	NM_008608	covers
10582123	-0.812422	0.000143884	chr8	122085878	122099083	Hsdl1	NM_175185	covers
10502240	-1.02269	0.000143884	chr3	132545647	132613255	Npnt	NM_001029836	covers
10549097	-1.24425	0.000144064	chr6	142438769	142456477	Ldhb	NM_008492	overlaps 5'
10569102	1.49336	0.000144692	chr7	148449083	148452322	Irf7	NM_016850	covers
10389207	0.921689	0.000144692	chr11	83339280	83344020	Ccl5	NM_013653	covers
10372342	-0.886399	0.000145078	chr10	109121179	109437265	Nav3	NM_001081035	covers exon(s)
10372648	-0.880813	0.000145947	chr10	116714387	116719343	Lyzs	NM_017372	covers
10508151	1.21539	0.00014855	chr4	126234211	126271147	Clspn	NM_175554	covers
10601011	1.04493	0.000149946	chrX	97821076	97922553	Kif4	NM_008446	overlaps 5'
10459353	1.09242	0.000149972	chr18	63234265	63246288	9430028L06Rik	NM_001039485	upstream
10350297	0.813463	0.000150094	chr1	138362948	138424190	Kif14	NM_001081258	overlaps 5'
10363445	0.75193	0.000150321	chr10	59809652	59835432	4632428N05Rik	NM_028732	overlaps 3'
10516246	0.855162	0.000150321	chr4	124595708	124614147	Cdca8	NM_026560	covers
10596428	0.833477	0.000150321	chr9	105892796	105902911	1110001D15Rik	NM_026763	covers exon(s)
10436809	-1.16695	0.000150321	chr16	90826964	90905354	4931408A02Rik	NM_027627	covers
10501903	-0.969309	0.000150505	chr3	122782647	122938925	Sec24d	NM_027135	upstream
10511881	-0.856381	0.000152207	chr4	26251653	26273799	Manea	NM_172865	overlaps 5'
10435271	0.763304	0.000152207	chr16	33725542	33771662	Heg1	NM_175256	overlaps 3'
10374560	-0.770965	0.000153147	chr11	22872037	22876498	Zrsr1	NM_011663	overlaps 3'
10479950	1.04	0.000153225	chr2	6462915	7317627	Cugbp2	NM_001110229	overlaps 5'
10568001	-1.15815	0.000153257	chr7	133816384	133819871	Sult1a1	NM_133670	overlaps 5'
10407072	1.85995	0.000153572	chr13	109004598	109075251	Elovl7	NM_029001	covers
10575052	-1.14886	0.000153591	chr8	109127268	109194146	Cdh1	NM_009864	overlaps 3'
10598203	-0.909042	0.000154179	chr13_random	365741	367374	NA	NA	NA
10455826	-1.60954	0.000154179	chr18	57293129	57457123	Megf10	NM_001001979	overlaps 3'
10587315	-1.89992	0.000154179	chr9	78039789	78057156	Gsta4	NM_010357	overlaps 3'
10363743	1.07467	0.000154179	chr10	67442353	67521903	Rtkn2	NM_001081346	overlaps 3'
10413243	-1.10074	0.000154179	chr14	26802491	26809318	Duxbl	NM_183389	overlaps 3'
10471563	-1.10496	0.000154179	chr2	33496851	33501869	Lmx1b	NM_010725	promoter
10511333	1.06951	0.000154179	chr4	3829756	3865529	Plag1	NM_019969	overlaps 5'
10558410	1.0798	0.000154179	chr7	142729164	142877977	Ptpre	NM_011212	covers
10375259	1.9347	0.000154179	chr11	42443147	42444166	Gabrb2	NM_008070	inside exon
10469167	1.58902	0.000154179	chr2	10292137	10516787	Sfmbt2	NM_177386	covers
10375667	0.807085	0.000154179	chr11	49838833	49918237	Rnf130	NM_021540	overlaps 3'
10588263	1.99961	0.000154179	chr9	102910817	102998332	Slco2a1	NM_033314	covers
10508996	0.916653	0.000154179	chr4	134067017	134079679	2610002D18Rik	NM_001081099	covers exon(s)
10491780	1.57836	0.000156511	chr3	40549418	40594373	Hspa4l	NM_011020	covers
10571399	1.08433	0.000157429	chr8	41509169	41571070	Zdhhc2	NM_178395	overlaps 3'
10606445	1.10307	0.000158102	chrX	108501801	108651554	Rps6ka6	NM_025949	overlaps 5'
10413398	-0.839904	0.000158757	chr14	27852161	27915695	Il17rd	NM_134437	overlaps 5'
10398432	-2.28627	0.000159008	chr12	110978720	110978787	Rtl1	NM_184109	upstream
10498907	1.15562	0.000159008	chr3	80647526	80717539	Glrb	NM_010298	covers exon(s)
10479902	-0.992788	0.000159008	chr2	5817161	5863827	Dhtkd1	NM_001081131	overlaps 3'
10519607	1.44264	0.000159091	chr5	9101328	9118566	4930420K17Rik	NM_001081029	covers exon(s)
10569618	1.0186	0.000160916	chr7	151774530	151924448	Tmem16a	NM_178642	covers
10424559	-0.949623	0.000160958	chr15	68758850	68931641	Khdrbs3	NM_010158	overlaps 3'
10542028	1.18081	0.000161026	chr6	127022920	127031426	Fgf23	NM_022657	overlaps 3'
10490950	1.10335	0.000161082	chr3	17954325	17957514	Bhlhb5	NM_021560	covers
10497265	1.5563	0.000162155	chr3	10204328	10208576	Fabp4	NM_024406	covers
10568668	-0.847583	0.000163064	chr7	141074882	141416780	Adam12	NM_007400	covers
10446777	-1.01631	0.000163401	chr17	74154204	74181434	Ehd3	NM_020578	covers
10487645	-0.923504	0.000169394	chr2	130216511	130223310	Cpxm1	NM_019696	overlaps 5'
10458875	-0.751552	0.000169394	chr18	49856468	49915229	Dtwd2	NM_026854	overlaps 5'
10516393	0.926058	0.000169535	chr4	126169396	126210716	Eif2c4	NM_153177	covers
10481056	1.02405	0.000170175	chr2	26313529	26359318	Notch1	NM_008714	covers
10472050	-2.23394	0.000171217	chr2	51893633	51912206	Tnfaip6	NM_009398	overlaps 3'
10419082	1.48588	0.000171749	chr14	41807024	41827064	5730469M10Rik	NM_027464	covers
10382998	1.0792	0.000172347	chr11	117710551	117717057	Birc5	NM_001012273	overlaps 3'
10498568	-2.28564	0.000172347	chr3	66777181	66785693	Shox2	NM_013665	covers
10567106	1.08416	0.000174344	chr7	122070473	122071240	Insc	NM_173767	downstream
10442691	-0.641594	0.000175722	chr17	25270339	25299044	Clcn7	NM_011930	overlaps 3'
10504450	0.659854	0.000175722	chr4	43970574	43991990	Glipr2	NM_027450	overlaps 3'
10360985	1.02181	0.000175722	chr1	191465528	191511965	Cenpf	NM_001081363	overlaps 5'
10353004	0.905891	0.000175722	chr1	8781724	8782300	Sntg1	NM_027671	inside intron
10493820	0.627192	0.000175722	chr3	90416816	90418337	S100a6	NM_011313	overlaps 3'
10485388	-0.81204	0.000175722	chr2	101790360	102026517	Ldlrad3	NM_178886	covers exon(s)
10544062	-0.735571	0.000175722	chr6	38076020	38146593	Atp6v0a4	NM_080467	promoter
10380260	1.61857	0.000175722	chr11	88860747	88881607	Trim25	NM_009546	overlaps 3'
10478048	1.21079	0.000175722	chr2	158132229	158158588	Lbp	NM_008489	overlaps 3'
10608107	0.914106	0.000175855	chrY	144999	582181	Eif2s3y	NM_012011	covers
10531187	1.33123	0.000176853	chr5	90135675	90135807	Adamts3	NM_001081401	overlaps exon upstream
10432511	0.918559	0.000176853	chr15	99450722	99482062	Racgap1	NM_012025	covers
10576088	-0.941477	0.000176853	chr8	124793469	124796546	Zfpm1	NM_009569	upstream
10418702	-0.652608	0.000179938	chr14	32173066	32249264	Sh3bp5	NM_011894	covers
10424779	0.828612	0.000180097	chr15	75980710	75981317	Plec1	NM_201394	downstream
10348632	0.841345	0.000180097	chr1	93698038	93744605	Twist2	NM_007855	covers
10356248	0.747207	0.000180097	chr1	84986882	85267141	A530032D15Rik	NM_213615	covers
10582231	-0.712625	0.000180097	chr8	124075914	124102691	Fbxo31	NM_133765	covers exon(s)
10398354	-2.15639	0.000180097	chr12	110869284	110869358	Rtl1	NM_184109	upstream
10398420	-2.15504	0.000180222	chr12	110971979	110972058	Rtl1	NM_184109	upstream
10408616	-0.968632	0.000180705	chr13	34271027	34437051	3110004L20Rik	NM_001033167	overlaps 5'
10478572	0.793081	0.000181702	chr2	164595429	164604320	Ube2c	NM_026785	overlaps 3'
10597239	-0.810164	0.000181702	chr9	110624624	110649626	Pthr1	NM_001083936	overlaps 5'
10452257	-1.07971	0.000182837	chr17	57183134	57199286	Slc25a23	NM_025877	covers
10604610	-1.68664	0.00018584	chrX	50406432	50406530	Plac1	NM_019538	downstream
10544837	-2.14673	0.00018584	chr6	53765462	53770688	1200009O22Rik	NM_025817	overlaps 5'
10389581	-1.02073	0.00018584	chr11	86749927	86807264	Ypel2	NM_001005341	overlaps 5'
10528915	0.747506	0.00018584	chr5	30385367	30400135	Tyms	NM_021288	overlaps 5'
10594774	1.14191	0.00018584	chr9	70255496	70269361	Ccnb2	NM_007630	overlaps 5'
10464672	0.745286	0.00018584	chr19	4261668	4269172	Ssh3	NM_198113	overlaps 5'
10475437	-1.15973	0.000186127	chr2	122060560	122091073	Sord	NM_146126	covers
10411728	0.832895	0.000186386	chr13	101529641	101545854	Cenph	NM_021886	overlaps 5'
10483719	1.16579	0.000186386	chr2	73448802	73613155	Chn1	NM_001113246	covers
10431974	-0.862829	0.000186386	chr15	97575384	97598103	Rapgef3	NM_144850	overlaps 5'
10369815	0.806271	0.000186386	chr10	68799383	68815664	Cdc2a	NM_007659	overlaps 5'
10541524	-0.973095	0.000188304	chr6	122657507	122664651	LOC634428	NM_001080945	covers
10494262	-0.793418	0.000188304	chr3	95303178	95313286	Ctsk	NM_007802	covers
10595924	0.88682	0.000188321	chr9	98938821	99040506	Pik3cb	NM_029094	overlaps 5'
10436788	-1.65005	0.000191563	chr16	90386630	90499798	Hunk	NM_015755	covers
10510201	-1.02455	0.000191563	chr4	146346156	146434903	1700029I01Rik	NM_027285	inside intron
10580033	0.918479	0.000191776	chr8	86247261	86265072	Cd97	NM_011925	covers
10499132	-1.38804	0.000192132	chr3	86349503	86352551	Mab21l2	NM_011839	overlaps 5'
10407327	1.02426	0.000195254	chr13	118009439	118062908	Emb	NM_010330	overlaps 3'
10402096	-0.879974	0.000195732	chr12	101539007	101759000	Rps6ka5	NM_153587	downstream
10465861	1.02728	0.000195985	chr19	9946836	9973959	Incenp	NM_016692	covers
10376096	1.06929	0.000196461	chr11	54117300	54182914	Acsl6	NM_001033599	covers
10455054	-1.11394	0.00019771	chr18	37460453	37464239	Pcdhb3	NM_053128	overlaps 3'
10527936	-0.880793	0.000198102	chr5	4753839	4757971	Fzd1	NM_021457	inside exon
10574471	-0.657425	0.000199632	chr8	106864494	106871572	Cmtm3	NM_024217	overlaps 3'
10501222	-0.680985	0.000199881	chr3	107784617	107789371	Gstm2	NM_008183	covers
10458906	-0.744206	0.00020075	chr18	53565995	53577676	Ppic	NM_008908	overlaps 5'
10447056	-0.767707	0.000201329	chr17	79451246	79489583	Qpct	NM_027455	overlaps 3'
10513739	1.38003	0.000202029	chr4	63620822	63707850	Tnc	NM_011607	overlaps 5'
10499138	-0.879328	0.000202029	chr3	86590075	86724774	Dclk2	NM_027539	covers exon(s)
10604961	-1.11691	0.000202138	chrX	69679156	69901525	Gabra3	NM_008067	overlaps 5'
10571865	-1.53686	0.000202138	chr8	59934720	59956382	Scrg1	NM_009136	overlaps 3'
10577508	0.929538	0.000202138	chr8	23278921	23296291	Ckap2	NM_001004140	overlaps 5'
10520521	1.09355	0.000202555	chr5	30969275	30977199	Cenpa	NM_007681	overlaps 3'
10477187	0.772181	0.00020371	chr2	152673782	152720790	Tpx2	NM_028109	overlaps 3'
10419323	1.10862	0.000203756	chr14	48007454	48038082	Dlg7	NM_144553	overlaps 5'
10441791	-1.00906	0.000204369	chr17	13008797	13023201	Mas1	NM_008552	downstream
10579776	-0.867126	0.000205217	chr8	79774265	80041806	Arhgap10	NM_030113	overlaps 5'
10570434	0.737715	0.000205291	chr8	13896303	13896831	2410022L05Rik	NM_025556	upstream
10551382	0.637657	0.000205291	chr7	28338330	28367118	2310022A10Rik	NM_175107	overlaps 3'
10364402	0.723943	0.000205291	chr10	78243247	78277510	Slc1a6	NM_009200	overlaps 3'
10487480	1.14459	0.000205724	chr2	127626857	127657596	Bub1	NM_001113179	overlaps 5'
10598626	0.723659	0.000205897	chrX	10062242	10173732	Tspan7	NM_019634	overlaps 3'
10597945	-1.17532	0.000205914	chr9	123168175	123169907	Tmem158	NM_001002267	overlaps 5'
10483228	0.717118	0.000206097	chr2	65331182	65374733	Scn3a	NM_018732	covers exon(s)
10540034	0.917284	0.000206156	chr6	90500812	90549165	Aldh1l1	NM_027406	covers
10359929	-0.653655	0.000206156	chr1	171907777	172040692	Ddr2	NM_022563	overlaps 5'
10451805	0.807482	0.000206156	chr17	53815385	53828637	Sgol1	NM_028232	overlaps 5'
10554094	0.747271	0.000206156	chr7	75097143	75378553	Igf1r	NM_010513	overlaps 3'
10458028	-0.9061	0.000206683	chr18	32687974	32719688	Gypc	NM_001048207	overlaps 5'
10456699	-0.622624	0.000207412	chr18	74938866	74965862	Acaa2	NM_177470	overlaps 3'
10572368	-0.850485	0.000207556	chr8	72839673	72855486	Gdf1	NM_008107	covers
10581175	-1.02624	0.000208039	chr8	107776538	107779051	C76566	NM_178879	overlaps 5'
10475226	-0.800418	0.000210431	chr2	120519091	120525206	Cdan1	NM_026891	downstream
10557439	0.739248	0.000210431	chr7	133792885	133816293	Ccdc101	NM_029339	overlaps 3'
10531201	1.2845	0.000210431	chr5	90204310	90204466	Adamts3	NM_001081401	overlaps exon upstream
10478415	0.886286	0.000210698	chr2	163646635	163658882	Wisp2	NM_016873	covers exon(s)
10387505	0.628627	0.000211144	chr11	69413244	69419462	Atp1b2	NM_013415	covers
10455135	-0.858125	0.000211337	chr18	37673306	37676017	Pcdhb21	NM_053146	overlaps 3'
10558948	1.00959	0.00021197	chr7	148653292	148657372	Cd151	NM_001111050	overlaps 5'
10553163	0.694413	0.000212895	chr7	53289099	53339578	Nomo1	NM_153057	covers
10515744	1.0003	0.000213219	chr4	118105506	118109947	Cdc20	NM_023223	overlaps 5'
10595702	-0.687527	0.000214608	chr9	94371756	94438500	1190002N15Rik	NM_001033145	covers
10406270	1.05023	0.000217393	chr13	75977358	75987599	Glrx	NM_053108	covers
10410092	0.66897	0.000217393	chr13	64234365	64254507	Zfp367	NM_175494	overlaps 5'
10399391	1.10794	0.000219062	chr12	11246547	11272593	Gen1	NM_177331	covers
10385297	1.14709	0.000220612	chr11	41944982	41996432	Gabra1	NM_010250	overlaps 5'
10566580	-1.31313	0.000222391	chr7	113565064	113584587	EG209380	NM_001001318	overlaps 5'
10457489	-0.575997	0.000222565	chr18	12139812	12279989	6030446N20Rik	NM_178801	covers
10454632	-0.737448	0.000224791	chr18	33098814	33346580	Camk4	NM_009793	covers exon(s)
10546884	0.727371	0.000224791	chr6	112964405	113145378	Setd5	NM_028385	covers
10436487	0.831272	0.000224982	chr16	65815878	65860948	Chmp2b	NM_026879	upstream
10433114	1.08355	0.000226186	chr15	103174717	103197194	Itga5	NM_010577	covers
10396608	0.770636	0.000227204	chr12	77026619	77026709	Syne2	NM_001005510	overlaps exon downstream
10469436	0.863801	0.00022866	chr2	15448286	15853351	Plxdc2	NM_026162	upstream
10466886	0.717278	0.000229234	chr19	28335219	28335525	Glis3	NM_175459	downstream
10411958	1.1871	0.000231398	chr13	105920567	106084565	Rnf180	NM_027934	covers
10364361	-0.672107	0.000231398	chr10	77532113	77546658	Icosl	NM_015790	overlaps 3'
10560015	1.09149	0.000232727	chr7	12671271	12671961	V1rg7	NM_134208	upstream
10347277	-1.18719	0.000234372	chr1	72871066	72899048	Igfbp2	NM_008342	covers
10596904	0.919692	0.000235168	chr9	108305973	108330815	1700102P08Rik	NM_053216	downstream
10548727	-0.664721	0.000235168	chr6	134512196	134512618	Lrp6	NM_008514	inside intron
10354588	-0.767584	0.00023548	chr1	53812356	53842014	Stk17b	NM_133810	overlaps 5'
10533050	1.15721	0.000238562	chr5	116858500	116872873	Hspb8	NM_030704	covers
10582241	-0.640254	0.000239452	chr8	124122603	124175833	Zcchc14	NM_080855	covers
10469453	0.789465	0.000241234	chr2	15963750	16023453	Plxdc2	NM_026162	upstream
10499639	0.679181	0.000241234	chr3	89219394	89222213	Cks1b	NM_016904	overlaps 5'
10422822	-0.683969	0.000243151	chr15	7090541	7141218	Lifr	NM_013584	overlaps 3'
10582229	-0.667733	0.000244438	chr8	124073494	124073889	Fbxo31	NM_133765	downstream
10420488	1.15396	0.000244616	chr14	59940291	59984281	D14Ertd668e	NM_199015	covers
10350848	0.72648	0.000245613	chr1	159342483	159350367	Rasal2	NM_177644	promoter
10481592	-0.675053	0.000245761	chr2	32163991	32208824	Dnm1	NM_010065	overlaps 5'
10531887	1.9347	0.000245761	chr5	104034730	104058422	Slc10a6	NM_029415	overlaps 5'
10472970	-1.35753	0.000245761	chr2	74560035	74567217	Hoxd4	NM_010469	overlaps 3'
10398412	-2.00274	0.000245761	chr12	110962523	110962601	Rtl1	NM_184109	upstream
10485280	-1.74407	0.000245761	chr2	93796536	93797206	Alkbh3	NM_026944	downstream
10584700	0.599383	0.000245761	chr9	44134928	44141684	Dpagt1	NM_007875	overlaps 3'
10586781	-0.770235	0.000245761	chr9	70055157	70247888	Myo1e	NM_181072	overlaps 3'
10516956	0.720326	0.000245865	chr4	132288878	132313086	Smpdl3b	NM_133888	covers
10361375	1.0246	0.000246964	chr10	4541076	4547383	Fbxo5	NM_025995	overlaps 3'
10548497	1.04405	0.000246964	chr6	129963051	129976978	Klra6	NM_008464	overlaps 5'
10580957	-0.704813	0.000246964	chr8	98359820	98377391	BC031853	NM_172758	covers
10467420	0.925365	0.000247311	chr19	40295663	40346023	Pdlim1	NM_016861	overlaps 3'
10576639	-0.696879	0.000247311	chr8	130883138	131027281	Nrp1	NM_008737	covers
10497203	0.682294	0.000247509	chr3	8663359	8667039	Hey1	NM_010423	overlaps 5'
10492330	-1.07907	0.000248085	chr3	60806717	60812901	P2ry1	NM_008772	overlaps 3'
10455112	-0.752749	0.000248127	chr18	37644449	37649108	Pcdhb17	NM_053142	covers
10440344	-0.627692	0.000248448	chr16	73892551	74411465	Robo2	NM_175549	overlaps 5'
10504775	-0.866667	0.000249413	chr4	47221035	47326037	Col15a1	NM_009928	overlaps 3'
10559385	0.95949	0.000250797	chr7	152486814	152495462	Mrgprf	NM_145379	overlaps 3'
10487392	0.754859	0.000251938	chr2	127282232	127352905	Kcnip3	NM_019789	covers
10542740	-0.708248	0.000254827	chr6	145882652	145913747	Sspn	NM_010656	covers
10529923	-0.703937	0.000255328	chr5	46090530	46248745	Lcorl	NM_172153	covers
10380489	-0.714441	0.00025574	chr11	94871193	94887400	Samd14	NM_146025	covers exon(s)
10416655	0.787972	0.00025574	chr14	79851642	79854623	EG432879	NM_001034882	overlaps 3'
10420877	1.1682	0.000257834	chr14	66437875	66452739	Esco2	NM_028039	overlaps 5'
10532839	0.904312	0.000257834	chr5	115072159	115108414	Trpv4	NM_022017	covers
10346015	-0.587105	0.000257834	chr1	45368491	45405865	Col3a1	NM_009930	overlaps 3'
10603135	0.816721	0.000258176	chrX	161418634	161435204	Fancb	NM_175027	covers
10506822	0.659785	0.000258695	chr4	108251669	108287441	Orc1l	NM_011015	covers
10396270	-1.30147	0.000258975	chr12	72410971	72421082	Dact1	NM_021532	overlaps 3'
10361358	-1.24151	0.000260076	chr10	4424141	4514372	Rgs17	NM_019958	covers
10450957	0.671137	0.000260499	chr17	41060004	41071500	Cenpq	NM_031863	overlaps 5'
10392484	-1.12911	0.000261159	chr11	109795581	109857130	Abca8b	NM_013851	covers
10405355	0.609338	0.000262268	chr13	55050772	55107379	Unc5a	NM_153131	covers
10581013	-0.888376	0.000262268	chr8	105156895	105309011	Cdh11	NM_009866	overlaps 5'
10489471	-1.08608	0.000262268	chr2	164215134	164230660	Matn4	NM_013592	overlaps 5'
10380560	-0.651196	0.000262268	chr11	95610381	95625363	Zfp652	NM_201609	covers exon(s)
10565018	0.605127	0.000263328	chr7	87857667	87948180	Iqgap1	NM_016721	covers
10401852	0.816269	0.000263328	chr12	92236932	92622818	4930534B04Rik	NM_181815	covers exon(s)
10607366	0.773136	0.000263328	chrX	149044538	149204004	Shroom2	NM_172441	overlaps 5'
10475229	-0.923296	0.000263328	chr2	120528278	120557633	Cdan1	NM_026891	covers
10595452	0.739836	0.000263328	chr9	86200841	86358523	Ube2cbp	NM_027394	overlaps 5'
10405058	-1.18181	0.000263328	chr13	49678116	49688191	Omd	NM_012050	overlaps 3'
10468722	-1.15478	0.000266316	chr19	58310102	58529849	Gfra1	NM_010279	covers
10565456	-0.986057	0.000266316	chr7	96656295	96675685	Prss23	NM_029614	overlaps 5'
10462670	0.68587	0.000266316	chr19	36158221	36179267	Rpp30	NM_019428	overlaps 3'
10504424	-0.895221	0.000267082	chr4	43888402	43957620	Reck	NM_016678	covers
10483679	-0.602185	0.000267381	chr2	73181517	73224455	Gpr155	NM_001080707	covers
10436106	0.797028	0.000269002	chr16	48994301	49019815	C330027C09Rik	NM_172616	covers exon(s)
10448350	-1.09944	0.000269002	chr17	23873153	23877319	Paqr4	NM_023824	overlaps 5'
10419578	0.891897	0.000269749	chr14	52524956	52533026	Ndrg2	NM_013864	overlaps 5'
10543939	-1.77731	0.000269749	chr6	35262743	35276141	BC064033	NM_173375	covers
10505623	1.00397	0.000269999	chr4	80556590	80600205	D4Bwg0951e	NM_026821	overlaps 3'
10373950	1.22752	0.000271606	chr11	4774006	4794203	Nipsnap1	NM_008698	overlaps 3'
10391811	0.862781	0.000271719	chr11	102766841	102786406	3000004C01Rik	NM_197959	covers
10514347	-0.654244	0.000271719	chr4	88952198	88956863	Cdkn2b	NM_007670	covers
10510172	0.668807	0.000271719	chr4	145632869	145634248	LOC433791	NM_001085522	downstream
10557156	1.20663	0.000271719	chr7	129302952	129313389	Plk1	NM_011121	overlaps 3'
10403291	-1.11166	0.000271719	chr13	4058821	4089668	Akr1c14	NM_134072	covers
10377405	1.15912	0.000271719	chr11	68859145	68865166	Aurkb	NM_011496	overlaps 3'
10421648	1.00666	0.000271719	chr14	76160883	76186844	Slc25a30	NM_026232	covers
10444258	1.23741	0.000271719	chr17	34334931	34338393	Psmb8	NM_010724	overlaps 5'
10606609	0.585953	0.000271719	chrX	130425604	130432902	Tspan6	NM_019656	overlaps 3'
10349968	1.10923	0.000273389	chr1	136079041	136086608	Chi3l1	NM_007695	covers
10518358	-0.895051	0.000273581	chr4	146986046	147016607	2610305D13Rik	NM_145078	covers exon(s)
10460517	0.613191	0.000275832	chr19	5041393	5049917	Brms1	NM_134155	covers
10493803	0.683648	0.000275952	chr3	90390874	90406624	S100a3	NM_011310	covers
10411782	-0.831228	0.000275952	chr13	102450716	102538172	Pik3r1	NM_001077495	covers
10515090	0.904963	0.000278945	chr4	109333481	109338280	Cdkn2c	NM_007671	overlaps 5'
10475218	-0.838397	0.000280161	chr2	120490616	120503716	Cdan1	NM_026891	downstream
10381096	-0.79595	0.000280161	chr11	98902558	98913960	Igfbp4	NM_010517	covers
10437073	0.784563	0.000280161	chr16	94550027	94558542	Ripply3	NM_133229	overlaps 3'
10606333	1.16211	0.000280161	chrX	103615380	103680613	Gm784	NM_001007580	covers
10375261	1.03733	0.000280377	chr11	42444978	42446074	Gabrb2	NM_008070	inside exon
10594066	0.759713	0.00028206	chr9	58135538	58161004	Loxl1	NM_010729	covers
10352767	0.896071	0.000282883	chr1	193645412	193656928	Nek2	NM_010892	covers
10514298	0.706467	0.000282883	chr4	88244872	88245775	Ifna12	NM_177361	downstream
10586971	-0.770572	0.000283007	chr9	72655024	72762834	Prtg	NM_175485	overlaps 5'
10350247	-0.629769	0.00028418	chr1	138027978	138074591	Kif21b	NM_001039472	overlaps 3'
10542093	-1.15871	0.000285627	chr6	128349784	128358950	Nrip2	NM_021717	overlaps 3'
10460603	0.631695	0.000285865	chr19	5474701	5481853	Efemp2	NM_021474	covers
10526520	0.618023	0.000286213	chr5	137462889	137472409	Plod3	NM_011962	covers
10480321	-0.89026	0.000286213	chr2	17946818	17959364	2810030E01Rik	NM_028317	downstream
10504957	0.74425	0.000290996	chr4	52452121	52501132	Smc2	NM_008017	overlaps 3'
10421877	0.726131	0.000292744	chr14	86949278	87541031	Diap3	NM_019670	covers
10591853	1.90598	0.000292744	chr9	24527626	24578747	Tbx20	NM_020496	covers
10461251	1.18531	0.000292881	chr19	8925275	8929076	1110067I12Rik	NM_001013019	overlaps 3'
10557326	0.981917	0.000294253	chr7	132695796	132722988	Il4ra	NM_001008700	overlaps 3'
10399357	-1.16357	0.000294253	chr12	8304724	8308760	Gdf7	NM_013527	overlaps 5'
10405587	1.04445	0.000294253	chr13	56710947	56740711	Tgfbi	NM_009369	covers
10368380	-1.40581	0.000294253	chr10	25994274	26095737	L3mbtl3	NM_172787	covers
10473384	0.928525	0.000294253	chr2	84776817	84798113	Slc43a3	NM_021398	covers exon(s)
10534667	1.93664	0.000294253	chr5	137537374	137548129	Serpine1	NM_008871	covers
10559878	0.824214	0.000294253	chr7	7319207	7321514	Vmn2r31	NM_001105062	downstream
10354649	-0.819377	0.00029538	chr1	54537560	54614528	Gtf3c3	NM_001033194	upstream
10450374	1.16811	0.00029538	chr17	35133669	35137691	Vars	NM_011690	promoter
10482448	-0.574196	0.000295544	chr2	44839252	44968744	Zeb2	NM_015753	covers exon(s)
10351224	0.88848	0.000296399	chr1	166081990	166150405	F5	NM_007976	overlaps 3'
10502375	-0.667957	0.000296399	chr3	137753850	137797069	Mttp	NM_008642	overlaps 5'
10571444	-0.61006	0.000296747	chr8	41947721	42007662	Slc7a2	NM_001044740	covers
10605797	-0.73973	0.000297729	chrX	92244283	92391768	Arhgef9	NM_001033329	overlaps 5'
10426669	0.904376	0.000297924	chr15	98905409	98913838	C1ql4	NM_001024702	downstream
10452516	-0.694755	0.000298124	chr17	66316841	66426386	Ankrd12	NM_001025572	overlaps 5'
10398342	-1.00113	0.000298124	chr12	110829925	110830048	Rtl1	NM_184109	inside exon
10357249	-0.78928	0.000298929	chr1	122123000	122169765	Steap3	NM_133186	overlaps 5'
10389395	0.828928	0.000299952	chr11	85871638	86014695	Brip1	NM_178309	covers
10344750	2.18581	0.000300259	chr1	9788211	9892651	Sgk3	NM_001037759	covers
10555174	1.04271	0.000300259	chr7	105642742	105648506	2210018M11Rik	NM_172280	downstream
10419261	-1.01436	0.000302313	chr14	47003357	47010251	Bmp4	NM_007554	covers exon(s)
10471464	-0.701118	0.000302313	chr2	32455229	32476326	St6galnac6	NM_016973	covers
10559568	1.05515	0.000304444	chr7	4474559	4484080	6030429G01Rik	NM_001033548	overlaps 5'
10465011	0.635329	0.000305342	chr19	5380059	5388703	Sart1	NM_016882	overlaps 5'
10369615	0.740445	0.000307917	chr10	61957175	61970503	Srgn	NM_011157	covers
10474381	0.711664	0.000307935	chr2	109120895	109181906	Kif18a	NM_139303	overlaps 3'
10515257	1.06617	0.000307935	chr4	115769580	115796264	Rad54l	NM_009015	covers
10527940	-0.642429	0.000307935	chr5	4803391	5380203	Pftk1	NM_011074	covers exon(s)
10593927	-0.971362	0.000310865	chr9	57289134	57315831	Scamp5	NM_020270	overlaps 5'
10493565	0.60291	0.000310865	chr3	89518982	89557367	Adar	NM_019655	covers
10497590	0.689634	0.000310973	chr3	29850229	30039345	Evi1	NM_007963	covers
10450038	1.42325	0.00031388	chr17	33910695	33918520	Angptl4	NM_020581	covers
10453604	-0.920826	0.000314158	chr18	3507955	3516402	Bambi	NM_026505	overlaps 3'
10356274	1.43921	0.000314158	chr1	87364808	87423729	Sp110	NM_175397	downstream
10444821	1.07519	0.000315276	chr17	35531044	35534750	H2-Q8	NM_023124	overlaps 3'
10434719	0.97231	0.000317106	chr16	23058409	23082141	Kng1	NM_001102412	overlaps 3'
10355152	-1.15488	0.000317106	chr1	64777132	64784324	Fzd5	NM_001042659	overlaps 5'
10471519	-0.647577	0.000317106	chr2	32612780	32617764	Tor2a	NM_152800	covers
10542079	0.827384	0.000317106	chr6	128312994	128335006	Foxm1	NM_008021	covers
10444578	-0.896833	0.000317356	chr17	35068259	35072898	Neu1	NM_010893	covers
10499216	0.818212	0.000317961	chr3	87553019	87572875	Pear1	NM_001032413	overlaps 5'
10434052	-1.04076	0.000319389	chr16	17562093	17572104	P2rxl1	NM_011028	overlaps 3'
10362711	-0.725551	0.000319389	chr10	40403088	40530889	9030224M15Rik	NM_177793	overlaps 3'
10531181	1.0211	0.000319549	chr5	90130664	90130839	Adamts3	NM_001081401	overlaps exon upstream
10369388	0.704287	0.000320598	chr10	60225343	60294329	Unc5b	NM_029770	overlaps 5'
10366277	0.904318	0.000320663	chr10	110182521	110224440	E2f7	NM_178609	overlaps 3'
10437205	-1.33222	0.000320771	chr16	96689213	96747400	Pcp4	NM_008791	overlaps 3'
10359235	0.99642	0.000322016	chr1	159070842	159342069	Rasal2	NM_177644	overlaps 5'
10533246	1.23996	0.000322016	chr5	121326151	121337622	Oas1g	NM_011852	overlaps 5'
10478355	0.934296	0.000322016	chr2	162880371	162910423	Mybl2	NM_008652	overlaps 3'
10526952	-1.28975	0.000323038	chr5	139899133	139903742	Gper	NM_029771	overlaps 3'
10537318	-0.566114	0.000323537	chr6	37820811	37962512	Trim24	NM_145076	overlaps 3'
10571870	0.587304	0.000324751	chr8	59990673	59993291	Hmgb2	NM_008252	overlaps 3'
10358210	1.59659	0.000329088	chr1	138740853	138857025	Nr5a2	NM_030676	overlaps 5'
10485633	-0.992178	0.000329183	chr2	104836539	104836859	Ccdc73	NM_177600	inside intron
10526181	0.569107	0.000329571	chr5	134575618	134617690	Gats	NM_030719	overlaps 3'
10405287	0.595363	0.000329571	chr13	54691592	54692510	Higd2a	NM_025933	overlaps 3'
10553967	0.74241	0.000329571	chr7	73007067	73195220	Snrpa1	NM_021336	upstream
10538082	0.845347	0.000329694	chr6	48487614	48491797	Atp6v0e2	NM_133764	overlaps 3'
10599893	0.887253	0.000329694	chrX	65931730	65971140	Fmr1	NM_008031	overlaps 3'
10467730	0.647843	0.000329694	chr19	42149429	42160934	BC023055	NM_198108	overlaps 5'
10406626	1.05109	0.000330143	chr13	94074450	94174084	Homer1	NM_011982	covers
10466925	-0.528012	0.000330798	chr19	29095322	29122445	Ak3	NM_021299	overlaps 5'
10581036	-0.586771	0.000330798	chr8	106750594	106772593	Tk2	NM_021028	covers
10462281	-1.79787	0.000331017	chr19	27291510	27324244	Vldlr	NM_013703	covers
10389143	1.32083	0.000332273	chr11	82815647	82834312	Slfn8	NM_181545	covers
10472794	-0.719985	0.000332273	chr2	71291046	71363248	Metapl1	NM_025633	covers
10571111	-0.645219	0.000332273	chr8	28008257	28090566	Zfp703	NM_001110508	overlaps 5'
10435266	0.753261	0.000332273	chr16	33684552	33722999	Heg1	NM_172934	overlaps 3'
10472400	-0.951738	0.000332273	chr2	65581122	65581175	Scn2a1	NM_001099298	overlaps exon downstream
10594948	-0.984	0.000332338	chr9	73328683	73426303	Unc13c	NM_001081153	covers exon(s)
10365983	-1.25015	0.000332369	chr10	97028437	97035337	Lum	NM_008524	overlaps 3'
10473312	-0.688525	0.00033278	chr2	83652885	83721515	D430039N05Rik	NM_175514	overlaps 3'
10404702	1.03347	0.00033278	chr13	40955137	41056267	Gcnt2	NM_008105	covers
10346374	-0.959865	0.000333199	chr1	58086813	58163257	Aox1	NM_009676	overlaps 3'
10405063	-1.02499	0.000333563	chr13	49703415	49719869	Ogn	NM_008760	covers
10362097	1.06856	0.00033417	chr10	22003279	22007053	Raet1c	NM_009018	inside intron
10472382	-0.718498	0.000336421	chr2	65526665	65526871	Scn2a1	NM_001099298	overlaps exon downstream
10497188	1.20466	0.000337159	chr3	7572077	7613427	Il7	NM_008371	overlaps 5'
10406026	0.61669	0.000343172	chr13	73468457	73469626	Mrpl36	NM_053163	overlaps 3'
10361828	0.887852	0.00034563	chr10	17443052	17445462	Cited2	NM_010828	overlaps 3'
10380189	-0.950796	0.000346882	chr11	87666727	87677302	Mks1	NM_001039684	overlaps 3'
10474093	-0.599382	0.00034735	chr2	94246308	94251835	Ttc17	NM_183106	overlaps 5'
10352152	-0.601937	0.000347952	chr1	180728569	180862986	Kif26b	NM_177757	covers
10499366	0.821845	0.000347952	chr3	88198060	88214256	Pmf1	NM_025928	covers
10483081	-0.875222	0.000347952	chr2	62339000	62412078	Fap	NM_007986	covers
10575993	-0.900329	0.00034936	chr8	122638066	122689198	6430548M08Rik	NM_172286	covers
10607865	-0.559287	0.00034936	chrX	163645025	163647150	Tmsb4x	NM_021278	covers
10406205	0.64132	0.000353337	chr13	74777321	74850794	Erap1	NM_030711	overlaps 3'
10423568	-0.899589	0.000353337	chr15	33527345	33529337	Pgcp	NM_176073	downstream
10372745	-0.731831	0.000357014	chr10	118296401	118305959	Dyrk2	NM_001014390	covers
10362615	0.937286	0.000358703	chr10	39332740	39375113	Traf3ip2	NM_134000	overlaps 3'
10346365	0.769036	0.000358703	chr1	58052910	58082741	Sgol2	NM_199007	overlaps 3'
10594426	0.945568	0.000358703	chr9	63984951	64020738	Zwilch	NM_026507	covers
10379779	0.521941	0.000358703	chr11	83755680	83775696	Ddx52	NM_030096	overlaps 3'
10532741	-0.706307	0.000358703	chr5	114243738	114250375	Tmem119	NM_146162	overlaps 5'
10368317	0.667535	0.000358703	chr10	24493708	24555942	Enpp3	NM_134005	covers exon(s)
10482301	-0.564366	0.000359013	chr2	38921734	39046250	A930041I02Rik	NM_178778	covers
10460385	0.819532	0.000360444	chr19	4214392	4222615	Clcf1	NM_019952	overlaps 3'
10413482	-0.983961	0.000360869	chr14	29318659	29338620	Wnt5a	NM_009524	overlaps 3'
10502791	1.04914	0.000360869	chr3	151393888	151412813	Ifi44	NM_133871	covers exon(s)
10492890	-0.552896	0.000362581	chr3	86028602	86586611	Lrba	NM_001077687	covers
10356262	1.88664	0.000362581	chr1	85024529	85038539	A530032D15Rik	NM_213615	downstream
10565873	0.585339	0.000362581	chr7	107475247	107520441	Ppme1	NM_028292	overlaps 5'
10369154	1.03189	0.000362581	chr10	53625839	53795602	Man1a	NM_008548	overlaps 5'
10496494	0.640708	0.000362581	chr3	138405159	138567390	Tspan5	NM_019571	overlaps 3'
10518350	0.574751	0.000362907	chr4	146191520	146192064	1700029I01Rik	NM_027285	upstream
10500360	0.551927	0.000363784	chr3	96361294	96361500	Txnip	NM_001009935	promoter
10438378	0.661385	0.000364287	chr16	18780545	18812065	Cdc45l	NM_009862	overlaps 5'
10411226	0.563364	0.000364665	chr13	96281670	96295173	F2rl1	NM_007974	covers
10395849	1.27099	0.000364665	chr12	57796626	57812217	Pax9	NM_011041	overlaps 3'
10435075	0.907999	0.000364665	chr16	32609103	32632876	Tfrc	NM_011638	covers
10452571	-0.596221	0.000364665	chr17	67016288	67703797	Ptprm	NM_008984	covers
10457475	0.807244	0.000364665	chr18	10644409	10706694	Abhd3	NM_134130	overlaps 5'
10597076	-0.56681	0.000364783	chr9	109579248	109605214	C85627	NM_001033794	overlaps 5'
10406461	0.917243	0.000364783	chr13	83878411	83881738	Mef2c	NM_025282	downstream
10458731	-0.718391	0.000365038	chr18	44584715	44971817	Mcc	NM_001085374	overlaps 5'
10583242	-0.75023	0.000365582	chr9	14080745	14130578	Sesn3	NM_030261	overlaps 3'
10375175	-0.763963	0.000365582	chr11	34934960	35521814	Slit3	NM_011412	overlaps 3'
10363118	0.807089	0.000366016	chr10	51953425	52041184	Dcbld1	NM_025705	overlaps 3'
10455901	-0.726553	0.000368677	chr18	58715894	58772523	Slc27a6	NM_001081072	overlaps 3'
10426891	-0.963511	0.000368677	chr15	100135248	100144782	Mettl7a	NM_027334	overlaps 3'
10517609	1.08346	0.000369339	chr4	137894443	137923875	Cda	NM_028176	overlaps 5'
10485402	-0.706318	0.000369339	chr2	102289523	102291949	Fjx1	NM_010218	overlaps 5'
10469514	-0.665059	0.000369894	chr2	18598645	18608258	Bmi1	NM_007552	overlaps 3'
10474825	0.599309	0.000371994	chr2	118639739	118660375	D2Ertd750e	NM_026412	overlaps 3'
10478258	0.928371	0.000372992	chr2	160706406	160731733	Lpin3	NM_022883	covers
10359624	-0.794609	0.000373502	chr1	165175247	165243781	Prrx1	NM_001025570	covers
10573910	-0.772207	0.000373709	chr8	94881648	94885355	Irx5	NM_018826	covers
10566132	0.577296	0.000373709	chr7	109387640	109398610	Rhog	NM_019566	overlaps two exons
10492590	0.894878	0.000374333	chr3	69120840	69359333	Ppm1l	NM_178726	overlaps 3'
10369481	-0.679116	0.000374333	chr10	61201391	61246694	H2afy2	NM_207000	covers
10488378	-1.54175	0.000374738	chr2	148230207	148233839	Thbd	NM_009378	overlaps 5'
10356520	-0.701042	0.000375448	chr1	92662688	92740505	Mlph	NM_053015	upstream
10396402	0.601243	0.000375448	chr12	74686028	74879172	Prkch	NM_008856	overlaps 3'
10455852	-0.648922	0.000375448	chr18	57514395	57552373	Prrc1	NM_028447	overlaps 3'
10456001	-0.560275	0.000375448	chr18	60934303	60938198	Rps14	NM_020600	overlaps 3'
10425507	-0.74328	0.00037622	chr15	81065999	81068542	Mchr1	NM_145132	covers
10566846	0.517444	0.00037622	chr7	117037294	117103936	Rab6ip1	NM_021494	covers
10533929	0.738914	0.00037622	chr5	125757460	125824887	Scarb1	NM_016741	overlaps 5'
10447649	-0.852518	0.00037622	chr17	7932083	7968312	Fndc1	NM_001081416	covers exon(s)
10507137	1.11517	0.000376805	chr4	114761328	114766498	Pdzk1ip1	NM_026018	overlaps 3'
10586458	0.564397	0.000378899	chr9	65756817	65892821	Csnk1g1	NM_173185	overlaps 3'
10450579	0.629831	0.00038038	chr17	35818512	35841544	Ddr1	NM_007584	overlaps 5'
10456046	-0.642671	0.00038038	chr18	61204804	61244715	Pdgfrb	NM_008809	covers
10573261	0.923273	0.000383217	chr8	86479561	86494094	Asf1b	NM_024184	covers
10486875	0.970228	0.000384391	chr2	121371265	121632793	Frmd5	NM_172673	overlaps 5'
10414315	0.847833	0.000384391	chr14	47380232	47391636	Cnih	NM_009919	downstream
10443120	-0.777597	0.000384991	chr17	27162282	27162404	Bak1	NM_007523	inside intron
10371770	0.635088	0.000385597	chr10	88874272	88906721	Gas2l3	NM_001033331	overlaps 5'
10531175	1.16764	0.000385597	chr5	90123775	90123855	Adamts3	NM_001081401	overlaps exon upstream
10586390	-0.931906	0.000385597	chr9	65246318	65260512	Rasl12	NM_001033158	covers
10478928	0.885458	0.000388278	chr2	169458671	169738594	Tshz2	NM_080455	covers
10534343	-1.51005	0.000391407	chr5	135178466	135223193	Eln	NM_007925	overlaps 5'
10562399	-0.781509	0.000391566	chr7	35424034	35440528	Kctd15	NM_146188	covers
10423363	-0.855868	0.000399152	chr15	27396432	27524664	Ank	NM_020332	overlaps 3'
10531208	0.568759	0.000401711	chr5	90643753	90652989	Cox18	NM_001033310	overlaps 5'
10542317	-0.570054	0.000402018	chr6	134875352	134875513	Cdkn1b	NM_009875	inside exon
10407946	0.516402	0.000402684	chr13	19449545	19487621	Stard3nl	NM_024270	overlaps 5'
10503241	1.53835	0.000404033	chr4	9771519	9789492	Gdf6	NM_013526	overlaps 3'
10420596	-1.5266	0.000404033	chr14	61582712	61665327	Tnfrsf19	NM_013869	covers
10523376	-0.99511	0.000404951	chr5	96802974	97213747	Fras1	NM_175473	overlaps 3'
10495945	0.554902	0.000404951	chr3	127286502	127320934	Neurog2	NM_009718	upstream
10585586	0.603426	0.000404951	chr9	56285258	56286256	Hmg20a	NM_025812	inside intron
10370497	-0.630184	0.000405198	chr10	77901699	77927720	Pdxk	NM_172134	overlaps 5'
10542060	-0.907391	0.000407264	chr6	127599851	127617678	Efcab4b	NM_001033464	downstream
10481827	-0.740501	0.000408169	chr2	33261631	33283707	Zbtb34	NM_001085507	overlaps two exons
10502863	-0.917383	0.000408951	chr3	152125779	152331104	Ak5	NM_001081277	overlaps 5'
10396831	1.76561	0.000409958	chr12	80231811	80257288	Arg2	NM_009705	overlaps 3'
10382462	1.06877	0.000409958	chr11	115024655	115042493	Slc9a3r1	NM_012030	overlaps 3'
10530319	0.801567	0.000410413	chr5	68009379	68238670	Atp8a1	NM_001038999	covers
10547740	-0.648748	0.000410415	chr6	124480363	124586962	EG317677	NM_173864	covers
10559676	0.605432	0.000412309	chr7	4759617	4763954	Ube2s	NM_133777	overlaps 5'
10587508	1.108	0.000412468	chr9	83728325	83765993	Ttk	NM_001110265	overlaps 3'
10540085	0.674433	0.000414566	chr6	91162778	91222534	Fbln2	NM_001081437	overlaps 3'
10364814	0.561818	0.000417246	chr10	80065625	80078529	Scamp4	NM_019575	covers
10535559	0.820994	0.000417787	chr5	145025394	145118981	Baiap2l1	NM_025833	overlaps 5'
10449926	-0.738645	0.000418392	chr17	32952388	32967160	6030490I01Rik	NM_177359	overlaps 3'
10381898	-0.618324	0.000418392	chr11	105153960	105212459	Mrc2	NM_008626	overlaps 3'
10378649	0.736398	0.000418392	chr11	75345200	75388543	Slc43a2	NM_173388	covers
10425354	-0.529164	0.000421267	chr15	80004151	80045949	Mgat3	NM_010795	overlaps 3'
10575184	-0.905471	0.000421267	chr8	109960298	110082495	Wwp2	NM_025830	overlaps 3'
10434446	0.599414	0.000421267	chr16	20629924	20645992	Ece2	NM_177942	overlaps 3'
10558458	0.67184	0.000421267	chr7	146038042	146074740	Ppp2r2d	NM_026391	covers
10363173	1.14299	0.000424392	chr10	56097124	56110224	Gja1	NM_010288	covers
10469695	-0.867805	0.000425069	chr2	22629900	22730890	Apbb1ip	NM_019456	covers exon(s)
10501183	-0.632214	0.000425069	chr3	107691770	107699131	Eps8l3	NM_133867	overlaps 3'
10455104	0.762293	0.000425192	chr18	37633194	37635994	Pcdhb15	NM_053140	covers
10398446	1.09454	0.000427088	chr12	111517440	111519307	Dio3	NM_172119	overlaps 3'
10504692	1.20793	0.000427088	chr4	46073838	46127676	Tmod1	NM_021883	covers exon(s)
10347915	1.76072	0.000427649	chr1	84960244	84961134	Slc16a14	NM_027921	upstream
10371379	0.649417	0.000427649	chr10	83834049	83903216	Nuak1	NM_001004363	covers
10410560	0.644778	0.000427649	chr13	74049906	74075215	Trip13	NM_027182	covers
10558769	0.818155	0.000427649	chr7	148153120	148155724	Ifitm1	NM_001112715	overlaps 5'
10520950	0.661489	0.000427649	chr5	32722373	32723345	Ppp1cb	NM_172707	upstream
10500685	0.52204	0.000427649	chr3	101380146	101408607	Atp1a1	NM_144900	overlaps 5'
10475350	-0.584701	0.000427649	chr2	121274964	121279162	Serf2	NM_011354	overlaps 3'
10583485	0.855274	0.000428143	chr9	20673086	20678751	A230050P20Rik	NM_175687	overlaps 3'
10381260	0.778347	0.000429361	chr11	101017227	101023101	Tubg2	NM_134028	overlaps 3'
10415446	0.729564	0.000430288	chr14	56983865	57007387	Atp12a	NM_138652	covers
10352267	0.654481	0.000430288	chr1	182571095	182619494	Lin9	NM_175186	covers
10359754	-0.522021	0.000430288	chr1	167522371	167564669	Mpzl1	NM_001083897	covers exon(s)
10600953	0.726967	0.000431154	chrX	97170945	97596099	Eda	NM_010099	overlaps 3'
10467425	0.605584	0.000431693	chr19	40366530	40588302	Sorbs1	NM_001034962	overlaps 5'
10368585	0.92839	0.000432825	chr10	31409125	32609654	Nkain2	NM_001013411	overlaps 5'
10448459	-0.751047	0.000432825	chr17	24315500	24342464	Tbc1d24	NM_173186	covers
10563441	0.572271	0.000433507	chr7	53173393	53176774	Emp3	NM_010129	covers
10486154	0.587005	0.000433507	chr2	118579892	118588388	A430105I19Rik	NM_001001982	covers exon(s)
10587854	-0.95553	0.000433507	chr9	94570337	95130864	Slc9a9	NM_177909	overlaps 3'
10344939	0.634175	0.000433703	chr1	15795739	15833512	Terf1	NM_009352	overlaps 3'
10524234	1.00095	0.000437595	chr5	110973721	111050401	Galnt9	NM_198306	covers
10599696	-0.544275	0.000440179	chrX	53708034	53761020	Ddx26b	NM_172779	covers
10482824	-0.524171	0.000440179	chr2	58241055	58419568	Acvr1	NM_001110205	covers
10480813	-0.58461	0.000440179	chr2	25438538	25463966	B230208H17Rik	NM_001024616	overlaps 5'
10360406	2.33294	0.00044288	chr1	175942117	175961886	Ifi205	NM_172648	covers
10344707	-0.74965	0.000443417	chr1	7079231	7163709	Pcmtd1	NM_183028	overlaps 3'
10472366	-0.676562	0.00044452	chr2	65509659	65509777	Scn2a1	NM_001099298	overlaps exon downstream
10472212	-0.542364	0.000445743	chr2	58999077	59193265	Pkp4	NM_175464	overlaps 3'
10542575	-1.07223	0.000445743	chr6	141197790	141447872	Pde3a	NM_018779	overlaps 3'
10423803	-0.769642	0.000445788	chr15	38168065	38168435	Odf1	NM_008757	downstream
10345762	0.690551	0.000448094	chr1	40281925	40373022	Il1r1	NM_008362	overlaps 3'
10389590	-1.40383	0.000448094	chr11	86847390	86887558	Gdpd1	NM_025638	covers
10426016	1.23964	0.000449493	chr15	85690175	85707003	Gtse1	NM_013882	covers
10359890	0.996567	0.000449871	chr1	171428065	171461595	Nuf2	NM_023284	overlaps 5'
10608138	0.814823	0.000451738	chrY	597998	623011	Ddx3y	NM_012008	covers
10472368	-0.91322	0.000453158	chr2	65519055	65519144	Scn2a1	NM_001099298	overlaps exon downstream
10514201	0.618919	0.000454498	chr4	86227188	86257926	6230416J20Rik	NM_173400	covers
10578574	-0.774489	0.000454498	chr8	48271293	48437702	Stox2	NM_175162	covers
10395466	-0.811496	0.000457651	chr12	41172640	41573082	Dock4	NM_172803	overlaps 3'
10485624	1.03272	0.000457655	chr2	104670898	104689924	Prrg4	NM_178695	overlaps 5'
10516910	0.531605	0.000457672	chr4	131911838	131978338	Phactr4	NM_175306	covers
10497051	-0.67627	0.000457767	chr3	156224758	156979411	Negr1	NM_177274	covers
10580577	-0.879937	0.000458211	chr8	94322424	94325553	Irx3	NM_008393	overlaps 5'
10479607	-0.702128	0.00046176	chr2	181115940	181118333	Lime1	NM_023684	overlaps 3'
10515884	0.668534	0.000463385	chr4	118972616	118993106	Ppih	NM_001110129	overlaps 3'
10362073	1.26443	0.000464667	chr10	21601990	21719704	Sgk1	NM_011361	covers
10591369	0.619541	0.000464667	chr9	20711653	20764332	Dnmt1	NM_010066	overlaps 5'
10546152	-0.734796	0.000464667	chr6	88792559	88824973	Podxl2	NM_176973	overlaps 5'
10406905	0.732608	0.000464667	chr13	101439465	101467195	Ccdc125	NM_183115	overlaps 3'
10518300	0.748011	0.000466314	chr4	144802271	144836773	Tnfrsf1b	NM_011610	overlaps 5'
10368373	-0.672475	0.000472516	chr10	25710991	25798858	C030003D03Rik	NM_029881	covers
10515943	0.831017	0.000475196	chr4	120212471	120242869	Ctps	NM_016748	overlaps 5'
10458247	0.60814	0.000476458	chr18	35370565	35374572	Lrrtm2	NM_178005	overlaps two exons
10490551	-0.903559	0.000477061	chr2	180669474	180689399	Nkain4	NM_021426	covers
10529979	-0.846369	0.000478165	chr5	51848876	51945100	Ppargc1a	NM_008904	covers
10425808	0.634735	0.000478599	chr15	83394041	83404626	Tspo	NM_009775	covers exon(s)
10594973	-0.724767	0.000479556	chr9	73528251	73781374	Unc13c	NM_001081153	overlaps 5'
10596812	0.722711	0.000479556	chr9	107886557	107888210	6230427J02Rik	NM_026597	overlaps 5'
10384622	-0.994905	0.000479859	chr11	21905831	22186798	Ehbp1	NM_153078	overlaps 5'
10455602	-0.522292	0.000479859	chr18	49992651	50123908	Dmxl1	NM_001081371	overlaps 5'
10347036	-1.20327	0.000479859	chr1	66221903	66489157	Mtap2	NM_001039934	overlaps 3'
10375578	1.79299	0.000479859	chr11	49423229	49465731	Flt4	NM_008029	overlaps 3'
10406968	0.82839	0.000479859	chr13	105018691	105041728	Cenpk	NM_181061	covers
10411107	1.65014	0.000479859	chr13	93810677	93868428	Papd4	NM_133905	downstream
10581479	0.906267	0.000479859	chr8	108776448	108861888	Smpd3	NM_021491	overlaps 5'
10561527	0.540638	0.000479859	chr7	29678270	29747308	Actn4	NM_021895	covers
10552874	0.533333	0.000479859	chr7	52471123	52489005	Tead2	NM_011565	overlaps 3'
10554166	-0.54164	0.000479859	chr7	82600442	82881590	Klhl25	NM_182782	upstream
10472953	-0.837899	0.000479859	chr2	74520450	74525073	Hoxd11	NM_008273	overlaps 3'
10487797	1.03935	0.000479859	chr2	130876561	130889550	Adam33	NM_033615	covers
10566714	0.538763	0.000479859	chr7	116177799	116226838	Ric3	NM_178780	covers
10375313	0.580132	0.000479859	chr11	43342286	43400499	Ccnjl	NM_001045530	overlaps 3'
10544801	0.936801	0.000482695	chr6	52192105	52195787	Hoxa11	NM_010450	overlaps 5'
10529206	0.52153	0.000483009	chr5	31594619	31598250	Fndc4	NM_022424	overlaps 5'
10469300	-0.532885	0.000483009	chr2	11700191	11711931	Ankrd16	NM_177268	covers
10578649	-0.701522	0.000483572	chr8	49312891	49760044	Odz3	NM_011857	covers
10565712	0.851592	0.000489001	chr7	105362170	105458037	Phca	NM_025408	overlaps 5'
10347925	1.71045	0.000491291	chr1	85198799	85210115	EG665378	NM_001081746	covers exon(s)
10355534	0.555837	0.000491291	chr1	73998995	74000524	Rufy4	NM_001034060	upstream
10565727	0.906137	0.000491497	chr7	105499187	105509798	Tsku	NM_001024619	covers
10538658	1.08663	0.000493243	chr6	58781883	58870394	Herc3	NM_028705	covers
10562942	0.587827	0.000493349	chr7	52133517	52147779	Med25	NM_029365	covers
10541729	0.903386	0.000494519	chr6	124768585	124783716	Usp5	NM_013700	overlaps 5'
10387170	-0.797153	0.000494936	chr11	68022866	68200328	Ntn1	NM_008744	overlaps 5'
10514275	-0.782383	0.000494936	chr4	88042048	88084823	Ptplad2	NM_025760	covers
10603492	-0.95776	0.000494936	chrX	7770975	7783627	Porcn	NM_016913	covers
10396712	-0.703084	0.000495133	chr12	78339112	78576974	Fut8	NM_016893	covers
10404376	0.905163	0.000496243	chr13	30428326	30474736	Agtr1a	NM_177322	overlaps 3'
10402066	-0.620476	0.000496243	chr12	100433173	100688284	Foxn3	NM_183186	covers
10455873	-0.58018	0.000497339	chr18	58038332	58106459	Slc12a2	NM_009194	covers exon(s)
10344837	0.55969	0.000497339	chr1	10983874	11288956	C030045D06Rik	NM_001033636	covers
10459084	-0.622468	0.0004989	chr18	60753645	60789487	Synpo	NM_177340	overlaps 5'
10458314	1.1222	0.000502453	chr18	35893335	35900184	1700066B19Rik	NM_001033168	downstream
10523595	-0.524056	0.000502664	chr5	103854198	104027371	Ptpn13	NM_011204	overlaps 5'
10490777	-1.11819	0.000502795	chr3	5218659	5414508	Zfhx4	NM_030708	covers exon(s)
10461423	0.531832	0.000503029	chr19	10116038	10134600	Fads3	NM_021890	overlaps 3'
10415176	0.612555	0.000503298	chr14	56097634	56109466	Dhrs4	NM_030686	covers
10463168	0.556179	0.000503506	chr19	41986361	41993155	Pgam1	NM_023418	overlaps 3'
10561302	0.556179	0.000503506	chr7	28253886	28255638	Blvrb	NM_144923	downstream
10400023	0.930915	0.000503506	chr12	36741142	36769076	Tspan13	NM_025359	overlaps 5'
10394978	0.631362	0.000503506	chr12	25393119	25398973	Rrm2	NM_009104	covers
10578207	-1.05087	0.000503506	chr8	37280497	37312298	Lonrf1	NM_001081150	covers exon(s)
10383206	0.658205	0.000503506	chr11	119324882	119324981	Rnf213	NM_001040005	upstream
10586227	-0.677802	0.000503506	chr9	64659267	64707249	Slc24a1	NM_144813	downstream
10542872	1.50342	0.000503506	chr6	148303178	148304120	Tmtc1	NM_198967	inside intron
10368409	-0.637543	0.000503973	chr10	26701091	27336748	Lama2	NM_008481	covers
10523190	-0.868753	0.000503992	chr5	91946726	92053037	9130213B05Rik	NM_145562	overlaps 3'
10607747	0.604251	0.000503992	chrX	160508635	160514072	Siah1b	NM_009173	overlaps 5'
10368675	-0.778815	0.000505333	chr10	36853049	36858732	Marcks	NM_008538	overlaps 5'
10422728	-0.507778	0.000505333	chr15	6249849	6390712	Dab2	NM_001008702	overlaps 3'
10379518	0.991563	0.000514354	chr11	81859216	81861027	Ccl7	NM_013654	overlaps 3'
10474619	-0.675148	0.000515526	chr2	113167893	113556924	Fmn1	NM_001043322	overlaps 3'
10489646	-0.542474	0.000515783	chr2	165102054	165113327	Slc35c2	NM_144893	covers
10462603	0.661998	0.000515959	chr19	34365156	34402260	Fas	NM_007987	overlaps 3'
10452485	-0.555856	0.000515959	chr17	66001069	66122021	Rab31	NM_133685	overlaps 5'
10431711	0.584471	0.000515959	chr15	91098128	91403692	Slc2a13	NM_001033633	overlaps 5'
10510687	0.640852	0.000515959	chr4	151552243	151645957	Acot7	NM_133348	overlaps 3'
10448376	0.564834	0.000517162	chr17	23913885	23923166	Flywch2	NM_029798	overlaps 5'
10488816	0.559417	0.000517804	chr2	154885046	154900169	Ahcy	NM_016661	covers
10488156	-0.797243	0.000517804	chr2	142445504	142727097	Kif16b	NM_001081133	covers exon(s)
10526553	0.628926	0.000518724	chr5	137502262	137509221	Vgf	NM_001039385	covers
10411332	0.579172	0.000519617	chr13	97419289	97440803	Hmgcr	NM_008255	covers exon(s)
10422781	0.538473	0.000523554	chr15	6658383	6750387	4921505C17Rik	NM_030168	overlaps 3'
10512919	1.28616	0.000525717	chr4	49675645	49858616	Ppp3r2	NM_001004025	covers
10380419	-0.585196	0.00052625	chr11	94797574	94813184	Col1a1	NM_007742	covers
10564978	0.799951	0.000526588	chr7	87599977	87679996	Blm	NM_007550	overlaps 5'
10562563	0.725412	0.000528365	chr7	38883003	38892553	Ccne1	NM_007633	overlaps 5'
10449775	-0.658247	0.000528718	chr17	32257838	32303797	Notch3	NM_008716	overlaps 5'
10554325	1.14002	0.000528718	chr7	86805082	86843246	5730590G19Rik	NM_029835	overlaps 3'
10557738	0.513444	0.000528718	chr7	134856250	134861706	Ctf1	NM_007795	overlaps 3'
10483797	-0.576047	0.000528718	chr2	74548101	74550583	Hoxd3	NM_010468	overlaps 5'
10482095	0.60305	0.000528718	chr2	35937473	35960791	Lhx6	NM_001083127	overlaps 5'
10471424	-0.801688	0.000535682	chr2	32390852	32425276	C230093N12Rik	NM_153560	covers
10552380	0.540821	0.000536222	chr7	50663638	50673717	Siglecg	NM_172900	overlaps 5'
10389177	-0.71028	0.000536222	chr11	83254270	83276524	Mmp28	NM_080453	covers
10439762	0.562876	0.000536307	chr16	46153094	46155160	Cd96	NM_032465	upstream
10499438	0.678886	0.000536307	chr3	88713564	88717822	Msto1	NM_144898	overlaps 5'
10496438	0.823517	0.000537714	chr3	137940609	137953662	Adh1	NM_007409	overlaps 3'
10479249	-1.19646	0.000537714	chr2	178165312	178222071	Cdh26	NM_198656	overlaps 3'
10446965	1.1974	0.000541195	chr17	75864953	75928398	Rasgrp3	NM_207246	overlaps 3'
10553993	0.540631	0.000541195	chr7	73205448	73219470	Snrpa1	NM_021336	covers
10359266	-0.737464	0.000541195	chr1	160641862	160762986	Pappa2	NM_001085376	covers exon(s)
10381860	-0.515812	0.000541583	chr11	104987801	105001987	Mettl2	NM_172567	overlaps 3'
10353288	-0.638512	0.000541747	chr1	16534015	16609367	Ube2w	NM_025773	covers
10400293	-0.538662	0.000541747	chr12	53089794	53107488	6530401N04Rik	NM_029545	covers
10489872	-0.785388	0.000541747	chr2	166928878	167014299	Kcnb1	NM_008420	covers
10582879	1.62041	0.00054392	chr8_random	111572	163011	NA	NA	NA
10554281	1.08437	0.00054392	chr7	86537224	86595150	Fanci	NM_145946	overlaps 3'
10513957	0.62304	0.0005446	chr4	75587143	76240203	Ptprd	NM_011211	overlaps 5'
10487267	0.514087	0.0005446	chr2	126535090	126535293	Usp8	NM_019729	inside intron
10489985	0.808979	0.0005446	chr2	168459938	168567464	Atp9a	NM_015731	overlaps 5'
10575917	-0.673977	0.000545087	chr8	122190265	122212122	Wfdc1	NM_023395	overlaps 3'
10405211	0.742248	0.000546088	chr13	51942047	51943844	Gadd45g	NM_011817	covers
10398362	-1.7233	0.000547377	chr12	110892837	110892908	Rtl1	NM_184109	upstream
10447569	-0.721063	0.000547377	chr17	6040718	6079727	Serac1	NM_001033127	overlaps 5'
10533462	-0.692886	0.000547916	chr5	122775407	122804204	Rad9b	NM_144912	covers
10350003	-0.638638	0.000548916	chr1	136302358	136308315	Cyb5r1	NM_028057	covers
10584710	0.635578	0.000549201	chr9	44142777	44144160	H2afx	NM_010436	covers
10595718	-0.707066	0.000549201	chr9	95304516	95307141	Chst2	NM_018763	overlaps two exons
10419854	-0.85034	0.000549403	chr14	55341050	55400723	Slc7a8	NM_016972	covers
10567299	0.529572	0.000549403	chr7	125629923	125635489	E030018N11Rik	NM_001033380	overlaps 5'
10474064	0.845682	0.000551145	chr2	93027741	93041914	Trp53i11	NM_001025246	overlaps 3'
10490350	-0.628923	0.000551509	chr2	178148073	178148912	Ppp1r3d	NM_001085501	inside exon
10601659	0.936874	0.000552721	chrX	130443235	130466353	Srpx2	NM_001083895	covers exon(s)
10406845	-0.749054	0.000554193	chr13	99124210	99126647	Foxd1	NM_008242	inside exon
10521690	0.645331	0.000554193	chr5	44304409	44305156	Cd38	NM_007646	downstream
10450369	0.57546	0.000555288	chr17	35106135	35109069	Hspa1a	NM_010479	overlaps 3'
10363170	0.806783	0.000556233	chr10	55826714	55836694	D630037F22Rik	NM_001033385	inside intron
10472396	-0.99908	0.000556525	chr2	65571286	65571409	Scn2a1	NM_001099298	overlaps exon downstream
10491732	-0.804928	0.000556525	chr3	38785862	38910903	Fat4	NM_183221	covers exon(s)
10381526	0.647699	0.000556525	chr11	101985388	101985954	Pyy	NM_145435	upstream
10396671	0.513491	0.00055713	chr12	77634569	77680029	Plekhg3	NM_153804	overlaps 3'
10381939	-0.685384	0.00055713	chr11	105701957	105786046	Tanc2	NM_181071	covers exon(s)
10403558	0.92569	0.00055713	chr13	12658150	12701795	Ero1lb	NM_026184	overlaps 3'
10427796	-0.974623	0.000557321	chr15	11769651	11835429	Npr3	NM_001039181	covers
10563780	1.40949	0.000557321	chr7	56121799	56136966	E2f8	NM_001013368	covers
10347888	2.58584	0.000564427	chr1	83113357	83123252	Ccl20	NM_016960	overlaps 3'
10540059	-0.613061	0.000564427	chr6	90554874	90596406	Slc41a3	NM_001037493	covers
10545682	-0.517105	0.000564427	chr6	83318046	83329959	Bola3	NM_175277	downstream
10497421	-0.576693	0.000565343	chr3	19895945	19935302	Hps3	NM_080634	covers
10471067	-0.631465	0.000565393	chr2	30700801	30736773	Prrx2	NM_009116	overlaps 3'
10551852	0.512702	0.000565775	chr7	31077230	31091876	Clip3	NM_001081114	covers exon(s)
10495794	1.01813	0.00056742	chr3	122432076	122559070	Pde5a	NM_153422	covers
10516529	0.574619	0.000572347	chr4	128607477	128639683	Adc	NM_172875	covers
10602896	0.504307	0.000573216	chrX	156828657	156936002	Gpr64	NM_001079847	overlaps 3'
10492428	0.897133	0.000573509	chr3	65332369	65359440	Tiparp	NM_178892	overlaps 3'
10391454	-0.753021	0.000576207	chr11	101320059	101327513	Vat1	NM_012037	covers
10499536	0.744378	0.000577159	chr3	89075657	89083563	Efna1	NM_010107	covers
10576391	-0.542693	0.000577609	chr8	126329925	126359187	Rab4a	NM_009003	overlaps 3'
10398996	-1.44996	0.000577912	chr12	114378742	114383717	Crip2	NM_024223	covers
10458685	0.825457	0.000579379	chr18	43691062	43750330	Spink3	NM_009258	downstream
10391036	1.06179	0.000580517	chr11	100002124	100007233	Krt19	NM_008471	covers
10580635	-0.657267	0.000582043	chr8	95689967	95721703	Ces3	NM_053200	covers
10433887	0.69318	0.000585831	chr16	16213438	16272805	Pkp2	NM_026163	overlaps 3'
10363498	0.51352	0.000585831	chr10	61111369	61136916	Ppa1	NM_026438	overlaps 3'
10404178	0.500543	0.000585831	chr13	24893526	24905820	BC005537	NM_024473	overlaps 3'
10367746	0.919457	0.000586299	chr10	8442017	8605868	Sash1	NM_175155	overlaps 5'
10346150	0.908033	0.000586299	chr1	50984367	51244114	Tmeff2	NM_019790	overlaps 3'
10344713	0.54271	0.000593123	chr1	7167820	7169118	Pcmtd1	NM_183028	downstream
10402063	-0.520549	0.000593492	chr12	100428291	100429690	Foxn3	NM_183186	downstream
10465474	0.509194	0.000595901	chr19	6981196	6984566	Prdx5	NM_012021	covers
10433445	-0.891735	0.000595901	chr16	8513582	8621661	Abat	NM_172961	overlaps 3'
10572398	0.621861	0.000599591	chr8	73017055	73027980	Crlf1	NM_018827	overlaps 3'
10531189	1.04566	0.000599591	chr5	90136330	90136473	Adamts3	NM_001081401	overlaps exon upstream
10583732	0.677056	0.000603963	chr9	21528038	21554363	Ldlr	NM_010700	overlaps 3'
10497831	0.904135	0.000604022	chr3	36463787	36470920	Ccna2	NM_009828	overlaps 5'
10538832	0.524139	0.000604022	chr6	66485462	66491023	Mad2l1	NM_019499	overlaps 3'
10356084	-0.931652	0.000604022	chr1	82233185	82287991	Irs1	NM_010570	overlaps two exons
10514939	-0.837045	0.000604022	chr4	107687398	107704695	Podn	NM_172874	overlaps 5'
10447634	0.986625	0.000604022	chr17	7568141	7583639	Ttll2	NM_001098267	upstream
10512766	1.30218	0.000604022	chr4	46517951	46549013	Trim14	NM_029077	overlaps 3'
10596575	0.516341	0.000604022	chr9	106789746	106794361	Armet	NM_029103	overlaps 5'
10385175	0.537489	0.000606585	chr11	35651906	35793969	Wwc1	NM_170779	covers
10389879	0.73523	0.000606789	chr11	94098912	94103863	Wfikkn2	NM_181819	overlaps 5'
10584435	0.686294	0.000606789	chr9	38525883	38550922	Loh11cr2a	NM_172767	overlaps 3'
10459405	-0.531694	0.000607063	chr18	64659309	64676191	Nars	NM_027350	covers
10412607	0.770193	0.000609919	chr14	8835416	8889069	Abhd6	NM_025341	overlaps 3'
10601412	-0.643107	0.000610241	chrX	104115974	104127773	Gpr23	NM_175271	covers
10453049	-0.644081	0.000610559	chr17	79733067	79754431	Cdc42ep3	NM_026514	covers
10439483	-0.625179	0.000611747	chr16	38598456	38713148	Cdgap	NM_020260	overlaps 5'
10408321	0.764551	0.000611747	chr13	24843714	24853732	Gmnn	NM_020567	covers exon(s)
10432236	1.35414	0.000611747	chr15	98499636	98507892	Rnd1	NM_172612	overlaps 5'
10552740	0.724389	0.000611747	chr7	52071709	52086177	Nup62	NM_053074	covers
10533256	1.2269	0.000611747	chr5	121346263	121357520	Oas1a	NM_145211	covers
10486112	-1.02933	0.000611747	chr2	118354493	118375414	Bmf	NM_138313	overlaps 5'
10415282	0.568583	0.000611747	chr14	56197311	56200374	Psme1	NM_011189	covers
10583021	0.639666	0.000611854	chr9	6168612	6378845	Pdgfd	NM_027924	overlaps 3'
10447885	1.05178	0.000611854	chr17	13116825	13133268	Acat3	NM_153151	overlaps 5'
10575074	-0.626508	0.000612487	chr8	109206968	109375339	Tmco7	NM_173037	overlaps 3'
10530310	0.773733	0.000612921	chr5	67789475	67819326	Slc30a9	NM_178651	downstream
10492774	0.78137	0.000613234	chr3	82931880	83160389	Plrg1	NM_016784	downstream
10542310	-0.549007	0.000613234	chr6	134870435	134874331	Cdkn1b	NM_009875	covers exon(s)
10506254	1.18095	0.000615452	chr4	100741643	100824975	Raver2	NM_183024	overlaps 3'
10518781	-0.905344	0.000615452	chr4	150378821	150418698	Per3	NM_011067	covers exon(s)
10554013	-0.514338	0.000618054	chr7	73254401	73318674	Chsy1	NM_001081163	covers exon(s)
10578241	-0.787469	0.000619579	chr8	37741203	38015490	A730069N07Rik	NM_178735	covers
10569504	0.71594	0.000619579	chr7	150851712	150871777	Tnfrsf23	NM_024290	overlaps 5'
10398338	-0.685604	0.000628188	chr12	110824524	110824617	Rtl1	NM_184109	downstream
10534660	0.518233	0.000629665	chr5	137510864	137521934	Ap1s1	NM_007457	overlaps 5'
10376216	-0.583994	0.000629665	chr11	55017872	55047408	Slc36a1	NM_153139	covers exon(s)
10492679	0.678057	0.000630429	chr3	79433020	79436742	Etfdh	NM_025794	promoter
10518735	0.83234	0.000632033	chr4	149270392	149329146	Spsb1	NM_029035	covers
10463739	0.729223	0.000635115	chr19	47142238	47157969	Taf5	NM_177342	overlaps 3'
10511136	-0.541174	0.000635115	chr4	155068451	155070590	B930041F14Rik	NM_178699	overlaps 5'
10507885	0.619976	0.000635115	chr4	123582075	123589512	Mycbp	NM_019660	covers
10354157	-0.717859	0.000639398	chr1	38920712	38955006	Chst10	NM_145142	covers
10539135	0.748495	0.000639398	chr6	72494433	72512974	Capg	NM_001042534	covers
10390542	-0.772417	0.00063968	chr11	97864215	97883956	Cacnb1	NM_031173	covers
10372208	-1.22123	0.000642745	chr10	106373233	106560724	Acss3	NM_198636	covers
10454709	0.789607	0.000644691	chr18	34784649	34792931	Kif20a	NM_009004	overlaps 3'
10388389	-0.805575	0.00064636	chr11	74978070	74983021	Hic1	NM_001098203	overlaps 5'
10571241	-0.697998	0.00064636	chr8	34496096	34527939	Purg	NM_001098233	overlaps 5'
10404895	0.7377	0.000646714	chr13	46060622	46061869	Atxn1	NM_009124	promoter
10472380	-0.752892	0.000646714	chr2	65526375	65526516	Scn2a1	NM_001099298	overlaps exon downstream
10556208	0.75992	0.000648525	chr7	116847251	116855695	D930014E17Rik	NM_020616	overlaps 3'
10347232	-0.788895	0.000651251	chr1	72354055	72441522	Xrcc5	NM_009533	covers exon(s)
10570786	0.938447	0.00065237	chr8	23337812	23371794	Thsd1	NM_019576	covers
10579872	1.04308	0.000653301	chr8	82204168	82204723	Otud4	NM_001081164	downstream
10518352	0.569921	0.000653301	chr4	146460527	146461095	1700029I01Rik	NM_027285	inside intron
10447702	0.60859	0.000653301	chr17	9614805	9615317	1700010I14Rik	NM_025851	downstream
10456254	-0.906323	0.000653604	chr18	65047712	65372967	Nedd4l	NM_031881	covers
10562667	-0.577492	0.000653864	chr7	50337499	50338028	Vmn2r64	NM_001105061	downstream
10455967	0.890049	0.000658767	chr18	60585946	60586863	Iigp1	NM_021792	downstream
10525158	0.810957	0.000658767	chr5	121262647	121274194	Oas1b	NM_001083925	overlaps 3'
10424126	0.52367	0.000658767	chr15	54943879	55085757	Depdc6	NM_001037937	covers
10592471	-0.983035	0.000658767	chr9	40100818	40263349	Gramd1b	NM_172768	covers
10476900	0.649141	0.00065929	chr2	148576097	148581116	Cstl1	NM_177655	overlaps 3'
10546685	0.911217	0.000666435	chr6	99575131	99616765	Eif4e3	NM_025829	overlaps 5'
10474333	-0.689752	0.000667003	chr2	105539913	105541702	Elp4	NM_023876	overlaps 3'
10541094	-0.550496	0.000667003	chr6	117791260	117795974	Zfp637	NM_177684	overlaps 3'
10505438	0.661907	0.000667003	chr4	63005600	63009196	Orm1	NM_008768	overlaps 3'
10481627	0.612897	0.000668236	chr2	32240156	32243259	Lcn2	NM_008491	covers
10465246	0.537422	0.00066916	chr19	5850974	5875265	1200004M23Rik	NM_026169	overlaps 5'
10487577	0.907875	0.000669225	chr2	129094617	129122900	Ckap2l	NM_181589	overlaps 5'
10476628	-1.46874	0.000670755	chr2	142904213	142907449	Otor	NM_020595	covers
10420891	-0.639669	0.000675538	chr14	66538231	66572581	Scara3	NM_172604	covers
10575213	-0.59085	0.000676981	chr8	111238544	111485536	Zfhx3	NM_007496	overlaps 3'
10548141	-0.557054	0.000677025	chr6	128150276	128150641	Tead4	NM_001080979	downstream
10397351	-0.731133	0.00067803	chr12	86940055	86980828	Jundm2	NM_030887	covers
10362495	0.860026	0.00067803	chr10	34109641	34118110	Col10a1	NM_009925	covers
10392347	-0.691535	0.000679066	chr11	107069206	107332034	Pitpnc1	NM_145823	overlaps 5'
10590073	0.970484	0.00068141	chr9	118961896	118980449	Vill	NM_011700	covers
10555118	0.781224	0.000684442	chr7	104991449	105060891	Pak1	NM_011035	overlaps 3'
10470298	-0.571695	0.00068572	chr2	26483977	26492015	B230317C12Rik	NM_019833	covers exon(s)
10480842	-0.521721	0.000688491	chr2	25475623	25477522	Tmem141	NM_001040130	overlaps 5'
10451145	-0.693578	0.000688491	chr17	45767153	45796258	Capn11	NM_001013767	overlaps 5'
10394674	-1.24173	0.000688491	chr12	14501367	14501963	AW125753	NM_029007	upstream
10514352	0.541298	0.000690017	chr4	90917454	91066675	Elavl2	NM_010486	covers
10567412	0.531802	0.000690017	chr7	126915841	126937474	Acsm3	NM_212441	overlaps 3'
10569200	0.509421	0.000690017	chr7	148659032	148661031	Tspan4	NM_053082	promoter
10393926	0.705481	0.000690017	chr11	120586715	120588594	Dcxr	NM_026428	covers exon(s)
10346843	-0.893811	0.000691625	chr1	62749891	62865266	Nrp2	NM_001077406	overlaps 3'
10492448	0.935018	0.000691625	chr3	66023809	66029728	Ptx3	NM_008987	overlaps 3'
10598089	-0.928003	0.000693437	chrM	14071	14139	NA	NA	NA
10466865	0.76411	0.00069371	chr19	27842629	28085630	Rfx3	NM_011265	covers
10440258	0.729053	0.000696205	chr16	63543362	63863984	Epha3	NM_010140	covers
10602692	0.514504	0.000696397	chrX	149574524	149606486	Rragb	NM_001004154	covers
10407481	1.04587	0.00069766	chr13	6579120	6647976	Pfkp	NM_019703	overlaps 5'
10457203	-0.757484	0.000699359	chr18	90761007	90761174	Txndc10	NM_198295	downstream
10398378	-1.06718	0.000699359	chr12	110921204	110921278	Rtl1	NM_184109	upstream
10427744	-0.880897	0.000700813	chr15	10498733	10643295	Rai14	NM_030690	overlaps 5'
10473160	-0.744484	0.000701761	chr2	79475697	79513123	Ssfa2	NM_080558	overlaps 3'
10390103	-0.682457	0.000702005	chr11	94887572	94902639	Pdk2	NM_133667	overlaps 5'
10537909	-0.69868	0.00070313	chr6	47731623	47731722	Pdia4	NM_009787	downstream
10424731	1.02535	0.000709138	chr15	75692757	75697838	Gsdmd	NM_026960	covers
10540738	0.813339	0.000715809	chr6	113481679	113547011	Fancd2	NM_001033244	overlaps 3'
10448483	-0.758106	0.000716391	chr17	24340776	24346332	Ntn2l	NM_010947	covers
10521090	0.831277	0.000718187	chr5	34000777	34021646	Tacc3	NM_001040435	covers
10580139	0.710109	0.000718663	chr8	86734577	86760954	Zswim4	NM_172503	covers
10467907	0.522005	0.000720631	chr19	44109437	44144239	Erlin1	NM_145502	overlaps 5'
10535103	0.706633	0.000720817	chr5	140182650	140212144	Micall2	NM_174850	overlaps 5'
10481435	-0.591146	0.000720817	chr2	30040648	30061367	Ccbl1	NM_172404	covers
10361926	-0.899513	0.000726098	chr10	19654278	19861529	Map3k5	NM_008580	covers
10452538	-0.515027	0.000727405	chr17	66686322	66798685	1110012J17Rik	NM_172963	covers
10586240	-0.764772	0.000730979	chr9	64709710	64709854	Slc24a1	NM_144813	downstream
10473708	-0.728867	0.000731468	chr2	90622884	90674594	Agbl2	NM_178755	covers
10399087	0.682561	0.000731468	chr12	117643875	117702005	Ncapg2	NM_133762	overlaps 3'
10603896	0.656205	0.000738357	chrX	22796397	22942189	Klhl13	NM_026167	overlaps 5'
10519028	-0.606597	0.000740108	chr4	153694383	154010960	Prdm16	NM_027504	covers exon(s)
10509463	0.52623	0.000743316	chr4	137549385	137762404	Eif4g3	NM_172703	overlaps 3'
10539894	-1.2863	0.000746543	chr6	88674478	88778351	Mgll	NM_011844	covers
10355813	1.34618	0.000746543	chr1	75243616	75260783	Ptprn	NM_008985	overlaps 5'
10495574	0.747524	0.000746543	chr3	116297926	116332065	Ccdc76	NM_030016	overlaps 5'
10350392	0.965694	0.000746723	chr1	141351350	141390667	Aspm	NM_009791	overlaps 3'
10501104	0.883747	0.000749912	chr3	107270466	107320936	Slc6a17	NM_172271	overlaps 5'
10482968	-0.918488	0.00075068	chr2	60257096	60391335	Pla2r1	NM_008867	overlaps 5'
10493662	0.745156	0.000758895	chr3	89973912	89974016	Rps27	NM_027015	downstream
10553354	0.757205	0.000758895	chr7	56219746	56862181	5330421F07Rik	NM_175272	covers
10400126	-0.919088	0.000758895	chr12	42178255	42212555	Lrrn3	NM_010733	overlaps 5'
10587799	0.527509	0.000760003	chr9	92170558	92192573	Plscr2	NM_008880	overlaps 3'
10425923	0.511397	0.000760503	chr15	84867555	84893260	3110048E14Rik	NM_177067	overlaps 3'
10605659	0.528644	0.000760503	chrX	89133725	89134904	EG278087	NM_001083629	downstream
10606248	0.754944	0.000761114	chrX	102050291	102052495	Magee2	NM_053206	inside exon
10412882	-0.941346	0.00076401	chr14	18758162	18870600	Thrb	NM_009380	covers
10398400	-0.626703	0.000767255	chr12	110955466	110955545	Rtl1	NM_184109	upstream
10482687	-0.58273	0.000769332	chr2	52253467	52280394	Arl5a	NM_182994	covers
10493537	-0.587231	0.000769332	chr3	89240628	89252907	Pbxip1	NM_146131	covers
10425695	0.515422	0.000769332	chr15	81977690	82035390	Srebf2	NM_033218	covers
10594251	1.12657	0.000769332	chr9	61765289	61794564	Kif23	NM_024245	covers
10496592	0.975033	0.000769332	chr3	142283606	142300972	Gbp2	NM_010260	covers
10444236	0.582717	0.000769419	chr17	34282172	34297174	H2-DMb1	NM_010387	covers
10365830	0.616156	0.000769419	chr10	93241372	93242535	Ntn4	NM_021320	downstream
10464045	0.583211	0.000769419	chr19	55327859	55372210	Acsl5	NM_027976	overlaps 3'
10550365	0.616152	0.000769419	chr7	17428283	17455826	Prkd2	NM_178900	covers
10463704	0.783665	0.000773126	chr19	46781948	46815585	As3mt	NM_020577	overlaps 3'
10484203	0.55708	0.000773133	chr2	76865649	76865832	2610301F02Rik	NM_001025576	downstream
10561104	0.582399	0.000773835	chr7	26542292	26573674	Axl	NM_009465	overlaps 5'
10567043	0.655627	0.000774115	chr7	121190296	121261295	Rras2	NM_025846	covers
10372069	-0.775655	0.000774115	chr10	94847996	94879462	Socs2	NM_007706	covers
10529651	0.542099	0.000774115	chr5	38211730	38215824	Msx1	NM_010835	overlaps 5'
10567219	0.64843	0.000774484	chr7	125262404	125273125	Arl6ip1	NM_019419	covers
10349661	-0.841783	0.000776109	chr1	133585272	133610045	5430435G22Rik	NM_145509	overlaps 3'
10499483	0.611405	0.000778367	chr3	88897510	88905867	Fdps	NM_134469	overlaps 5'
10567851	0.65734	0.000779291	chr7	133526368	133540251	Nfatc2ip	NM_010900	overlaps 5'
10398438	-1.0684	0.000781648	chr12	110981499	110981578	Rtl1	NM_184109	upstream
10511363	0.532596	0.000782238	chr4	4060680	4065592	Penk1	NM_001002927	covers
10474875	0.535779	0.000782238	chr2	118872886	118929847	Casc5	NM_029617	covers exon(s)
10559436	0.577777	0.000782238	chr7	3629391	3645127	Leng4	NM_029934	overlaps 5'
10531304	0.694408	0.000782238	chr5	92435101	92472044	Cdkl2	NM_016912	covers
10477717	0.665876	0.000782493	chr2	155577079	155581204	Procr	NM_011171	overlaps 3'
10599962	0.741408	0.000785915	chrX	68370714	68408081	G630014P10Rik	NM_001081354	overlaps 3'
10549762	0.620621	0.000785915	chr7	5008340	5012387	Ccdc106	NM_146178	covers
10575249	-0.572654	0.000786316	chr8	112089792	112097951	Txnl4b	NM_175646	covers
10595013	0.608191	0.000787389	chr9	75413428	75459132	Tmod2	NM_001038710	covers
10583008	0.680144	0.000792109	chr9	5345489	5373034	Casp12	NM_009808	overlaps 3'
10497608	0.676172	0.000801466	chr3	29914466	30408409	Mds1	NM_021442	covers
10523766	0.717874	0.000803863	chr5	105948423	106037977	Lrrc8c	NM_133897	covers
10403842	-0.606948	0.000805979	chr13	20182488	20698397	Elmo1	NM_080288	covers
10347948	1.81217	0.000805979	chr1	87546589	87606023	Sp100	NM_013673	covers
10409486	0.577335	0.000810446	chr13	55597156	55614799	Pdlim7	NM_026131	covers
10345675	0.986025	0.000813086	chr1	39251049	39419031	Npas2	NM_008719	overlaps 5'
10497321	0.560638	0.000814381	chr3	11014399	11015163	Snx16	NM_029068	upstream
10438942	-0.81279	0.000814381	chr16	30511941	30550664	Tmem44	NM_172614	overlaps 5'
10408798	1.32451	0.000814883	chr13	40811044	40833510	Tcfap2a	NM_011547	covers
10345411	-0.638945	0.000815405	chr1	34858567	34869599	Arhgef4	NM_183019	overlaps 3'
10601588	0.602347	0.000818226	chrX	120217168	120256902	3110007F17Rik	NM_028426	overlaps 3'
10605884	-0.583932	0.000820046	chrX	95752854	96086324	Ophn1	NM_052976	overlaps 5'
10554057	-0.684639	0.000823681	chr7	74174461	74174606	Adamts17	NM_001033877	overlaps exon downstream
10398390	-1.19446	0.000823681	chr12	110950718	110950803	Rtl1	NM_184109	upstream
10575685	-0.659417	0.000823681	chr8	116657515	116676212	Nudt7	NM_024437	overlaps 3'
10554063	-0.8599	0.000828428	chr7	74192348	74294942	Adamts17	NM_001033877	covers exon(s)
10350046	-0.630212	0.000828428	chr1	136456772	136529454	Jarid1b	NM_152895	covers exon(s)
10600921	-0.69892	0.00083282	chrX	96238004	96270069	Stard8	NM_199018	overlaps 3'
10526853	-1.12955	0.000836364	chr5	139231054	139286017	BC004044	NM_030565	overlaps 3'
10531407	0.85527	0.000837278	chr5	92750630	92757143	Cxcl9	NM_008599	overlaps 5'
10493660	0.683666	0.000837623	chr3	89973216	89973304	Rps27	NM_027015	downstream
10344981	-0.967613	0.000842521	chr1	17591985	17617901	Pi15	NM_053191	covers
10605370	0.557641	0.000842521	chrX	72355072	72376345	Mpp1	NM_008621	overlaps 5'
10601846	-1.19011	0.000845025	chrX	132528363	132529894	Bex2	NM_009749	downstream
10366293	0.524015	0.000849482	chr10	110357232	110376678	Csrp2	NM_007792	overlaps 3'
10524327	-1.08061	0.000849482	chr5	111847186	111883811	Mn1	NM_001081235	overlaps two exons
10545974	-0.528716	0.000851093	chr6	87083847	87285714	Antxr1	NM_054041	covers exon(s)
10588707	0.552771	0.000851367	chr9	107490049	107495369	Ifrd2	NM_025903	overlaps 3'
10560058	0.537512	0.000863103	chr7	13591015	13595149	Zbtb45	NM_001024699	overlaps 5'
10492558	0.534518	0.000869122	chr3	68808894	68838551	Smc4	NM_133786	overlaps 3'
10450367	0.593515	0.000869122	chr17	35094024	35095952	Hspa1b	NM_010478	inside exon
10574087	-0.81825	0.000876074	chr8	96910400	96919259	Herpud1	NM_022331	overlaps 3'
10426894	-0.699585	0.000876074	chr15	100165351	100170806	ENSMUSG00000058057	NM_001081471	covers
10599207	-0.646949	0.000879096	chrX	34283739	34317197	Slc25a43	NM_001085497	overlaps 3'
10420483	0.900868	0.000879096	chr14	59895751	59916353	Phf11	NM_172603	overlaps 5'
10606071	0.801463	0.000880133	chrX	99338296	99352372	Ercc6l	NM_146235	overlaps 5'
10417920	0.625753	0.000881925	chr14	21400389	21437576	Usp54	NM_030180	overlaps 5'
10366163	0.905677	0.000881925	chr10	102830442	102882011	Slc6a15	NM_175328	covers
10537292	-0.522704	0.000882452	chr6	35202654	35213490	Slc13a4	NM_172892	downstream
10490104	1.05649	0.000887001	chr2	172181690	172196015	Aurka	NM_011497	covers
10554938	-0.70334	0.00089076	chr7	99890224	99985627	Rab30	NM_029494	overlaps 3'
10494039	-0.752857	0.000893051	chr3	94203141	94208423	Lingo4	NM_177250	overlaps 3'
10574135	0.575384	0.000893051	chr8	97035115	97035195	AI451557	NM_001033207	upstream
10456556	-0.661371	0.000893051	chr18	70632854	70660717	Stard6	NM_029019	overlaps 3'
10392701	-0.547477	0.000895501	chr11	113106168	113427082	Slc39a11	NM_027216	covers
10569923	0.81729	0.000897806	chr8	4226827	4236898	Lrrc8e	NM_028175	overlaps 3'
10577222	-0.657372	0.000903639	chr8	13884794	13890271	2410022L05Rik	NM_025556	covers
10451679	-0.563182	0.000903639	chr17	49595347	49703678	Daam2	NM_001008231	overlaps 5'
10447006	0.571083	0.000903639	chr17	78907480	79026738	Vit	NM_028813	overlaps 3'
10550102	0.784392	0.000903639	chr7	13862632	13896775	Lig1	NM_001083188	covers
10446613	-0.789041	0.000904206	chr17	71202413	71278886	Tgif1	NM_009372	promoter
10460102	-0.576059	0.00090512	chr18	85116682	85120916	1700034H14Rik	NM_025969	covers
10477042	0.679046	0.00090512	chr2	151737068	151770390	Angpt4	NM_009641	overlaps 3'
10453857	-0.711127	0.00090512	chr18	11052506	11085633	Gata6	NM_010258	covers
10381311	-0.808634	0.000907505	chr11	101121925	101138723	Wnk4	NM_175638	overlaps 3'
10363455	0.645038	0.000907505	chr10	60552107	60557070	Pcbd1	NM_025273	overlaps 3'
10438753	0.704789	0.000907505	chr16	25960409	26105870	Leprel1	NM_173379	overlaps 5'
10515385	0.517035	0.000908959	chr4	116662822	116666980	Urod	NM_009478	overlaps 5'
10500630	0.537727	0.000910306	chr3	100742779	100773586	Ttf2	NM_001013026	covers
10368782	-0.688204	0.000910306	chr10	40907978	41023047	Fig4	NM_133999	overlaps 5'
10515396	0.669124	0.000910306	chr4	116792482	116794990	Tctex1d4	NM_175030	upstream
10375360	0.572063	0.000914753	chr11	44431636	44819912	Ebf1	NM_007897	overlaps 3'
10524169	0.634718	0.000920519	chr5	110715364	110766474	Pole	NM_011132	covers
10562761	-1.00083	0.000923162	chr7	51559624	51562272	Clec11a	NM_009131	overlaps 5'
10389151	0.503584	0.000927354	chr11	82815651	82854035	Slfn8	NM_181545	covers
10588137	0.598199	0.000927657	chr9	99530014	99569675	Dzip1l	NM_028258	overlaps 3'
10375167	0.632911	0.000929972	chr11	34214822	34322640	EG574403	NM_001025382	overlaps 3'
10607972	0.736784	0.000929972	chrY	234231	280256	Jarid1d	NM_011419	overlaps 3'
10488322	-0.735414	0.000933069	chr2	146086112	146337742	A230067G21Rik	NM_001033348	overlaps 5'
10350630	-0.541477	0.000946366	chr1	153418605	153566472	Niban	NM_022018	covers
10483215	0.533322	0.00095343	chr2	65298609	66189224	A330102K23Rik	NM_153409	covers
10489484	0.599831	0.000954909	chr2	164249747	164268688	Sdc4	NM_011521	overlaps 5'
10487453	0.511088	0.000957476	chr2	127566468	127614590	Nphp1	NM_016902	overlaps 5'
10474984	0.873517	0.000959275	chr2	119444034	119476980	Nusap1	NM_001042652	overlaps 3'
10592535	-0.969091	0.000960428	chr9	41776572	41932372	Sorl1	NM_011436	overlaps 5'
10597309	0.540882	0.000961513	chr9	111463938	111592730	Stac	NM_016853	overlaps 5'
10427166	1.28451	0.000961856	chr15	102126724	102154788	Espl1	NM_001014976	covers
10478160	0.900692	0.000961856	chr2	158593776	158612373	2310007D09Rik	NM_027975	covers
10575976	0.837579	0.000962167	chr8	122516376	122575719	Crispld2	NM_030209	overlaps 3'
10409031	0.528876	0.000962321	chr13	47180151	47201535	Dek	NM_025900	covers
10458999	-0.748335	0.00096662	chr18	58169791	58369459	Fbn2	NM_010181	covers exon(s)
10488465	-0.869896	0.00096662	chr2	150296727	150310799	OTTMUSG00000015743	NM_001034900	overlaps 5'
10360321	-0.65831	0.000973134	chr1	174561489	174563093	Dusp23	NM_026725	overlaps two exons
10594053	0.801089	0.000980189	chr9	58065889	58097593	Pml	NM_008884	overlaps 5'
10529875	-0.749832	0.000983655	chr5	44863372	45190946	Ldb2	NM_010698	overlaps 5'
10440314	0.562734	0.000983761	chr16	66661319	67621131	Cadm2	NM_178721	overlaps 5'
10569972	0.884611	0.000983804	chr8	4493504	4525757	Lass4	NM_026058	overlaps 3'
10500204	0.518358	0.000983804	chr3	95538072	95543485	Ecm1	NM_007899	overlaps 5'
10398052	0.56129	0.000985664	chr12	105474436	105507427	Serpina3h	NM_001034870	covers
10431845	-0.504542	0.000989389	chr15	95618287	95622073	Tmem16f	NM_175344	overlaps 5'
10604612	-1.16737	0.000994659	chrX	50407161	50407231	Plac1	NM_019538	downstream
10349834	-0.827397	0.000995947	chr1	134942617	135002729	Mdm4	NM_008575	upstream
10381683	-0.573335	0.000995947	chr11	102963088	102973514	Acbd4	NM_001081495	overlaps 3'
10398410	-1.24369	0.000996967	chr12	110961984	110962065	Rtl1	NM_184109	upstream
10472364	-0.847493	0.000999311	chr2	65508563	65508819	Scn2a1	NM_001099298	overlaps exon downstream
10410766	-0.904687	0.00100105	chr13	78328234	78339046	Nr2f1	NM_010151	covers
10458569	-0.649982	0.00100105	chr18	39571641	39649500	Nr3c1	NM_008173	overlaps 5'
10585381	0.724667	0.00100214	chr9	53619345	53665978	Slc35f2	NM_028060	overlaps 3'
10413220	0.536704	0.00101036	chr14	26484694	26485059	Zmiz1	NM_183208	downstream
10498076	-0.898049	0.00101519	chr3	51491533	51908155	Maml3	NM_001004176	covers
10352143	-0.540036	0.00101519	chr1	180459256	180646631	D230039L06Rik	NM_177724	overlaps 3'
10585932	0.516966	0.00101698	chr9	59504415	59527182	Pkm2	NM_011099	overlaps 3'
10462973	0.66502	0.00102245	chr19	39005444	39042767	Hells	NM_008234	covers
10572724	-0.893604	0.00102245	chr8	74405967	74416463	Zfp709	NM_145624	covers exon(s)
10410576	0.744369	0.00102245	chr13	74173943	74199725	Cep72	NM_028959	covers
10497381	0.777622	0.00102245	chr3	17971950	18143329	Cyp7b1	NM_007825	covers exon(s)
10420372	0.846685	0.00102245	chr14	57893830	58017352	Cryl1	NM_030004	covers
10451710	1.26651	0.00102245	chr17	50132632	50329822	Rftn1	NM_181397	overlaps 5'
10401473	-0.839816	0.00102317	chr12	85771667	85791953	Aldh6a1	NM_134042	covers
10394082	0.862727	0.00102377	chr11	121038907	121065962	1110031I02Rik	NM_025402	overlaps 5'
10500666	-0.539473	0.00102444	chr3	100844159	100914089	Ptgfrn	NM_011197	overlaps 5'
10351293	0.569332	0.00102444	chr1	166726845	166754405	Dpt	NM_019759	covers
10456513	0.907288	0.00102444	chr18	68496851	68499377	Mc5r	NM_013596	covers
10375864	0.58366	0.00102444	chr11	51398305	51416765	Agxt2l2	NM_028398	covers exon(s)
10578493	0.718302	0.00102625	chr8	46481019	46495931	Tlr3	NM_126166	overlaps 5'
10516735	0.783267	0.00102625	chr4	129841698	129852366	Tinagl	NM_023476	covers
10354054	0.555305	0.00103389	chr1	37931646	37947256	Mitd1	NM_026913	covers
10470318	-0.51352	0.00103495	chr2	26768050	26768120	Rpl7a	NM_013721	inside intron
10572880	-0.786742	0.00103692	chr8	77557604	77594020	Tom1	NM_011622	covers
10452639	-0.558049	0.0010397	chr17	71323303	71339856	Mylc2b	NM_023402	overlaps 5'
10542264	-0.553684	0.00103975	chr6	133054933	133058012	Tas2r140	NM_021562	upstream
10484283	-1.09715	0.00104772	chr2	79674610	79969632	Pde1a	NM_016744	covers
10458195	0.81934	0.00105889	chr18	34892647	34911162	Cdc25c	NM_009860	overlaps 3'
10414333	0.626554	0.00105982	chr14	47502642	47721898	Samd4	NM_001037221	overlaps 3'
10456317	-0.64256	0.00105982	chr18	65739884	65848595	Zfp532	NM_207255	overlaps 3'
10499431	0.515544	0.00106386	chr3	88549624	88636209	Syt11	NM_018804	overlaps 5'
10539517	0.594736	0.00106386	chr6	83969383	84161053	Dysf	NM_021469	overlaps 3'
10383152	0.603188	0.00106501	chr11	119254382	119285723	Slc26a11	NM_178743	downstream
10393364	-0.995822	0.00106885	chr11	116506909	116515627	Cygb	NM_030206	overlaps 5'
10442236	-0.658691	0.00106885	chr17	21827733	21827991	Zfp760	NM_001008501	upstream
10456522	-0.523991	0.00106885	chr18	69504175	69844017	Tcf4	NM_001083967	overlaps 5'
10548745	-0.540193	0.00107067	chr6	134819175	134847878	Gpr19	NM_008157	covers
10410039	0.658293	0.00107073	chr13	63612841	63666828	Ptch1	NM_008957	overlaps 5'
10442643	-0.935293	0.00107207	chr17	25033445	25034467	Nme3	NM_019730	covers
10457359	0.512693	0.00107414	chr18	7350973	7561848	Mpp7	NM_001081287	covers exon(s)
10539111	-0.645659	0.00107464	chr6	72305477	72309756	Tmem150	NM_144916	overlaps 3'
10363181	-0.647687	0.00108174	chr10	56375730	56376913	Gja1	NM_010288	downstream
10508759	0.56444	0.00108174	chr4	132324275	132334661	Rpa2	NM_011284	overlaps 3'
10571325	-0.849377	0.00108335	chr8	36650852	36742501	Mfhas1	NM_001081279	covers exon(s)
10552845	0.503357	0.00108408	chr7	52409724	52415435	Pih1d1	NM_029406	covers
10519612	0.632761	0.00108483	chr5	9266160	9480717	9330182L06Rik	NM_172706	covers
10381006	-0.539081	0.00108702	chr11	98603187	98630320	Thra	NM_178060	overlaps 3'
10480725	-0.569801	0.0010885	chr2	25315006	25316614	BC029214	NM_153557	covers
10406676	-0.852927	0.0010885	chr13	94827751	94965365	Lhfpl2	NM_172589	overlaps 3'
10389929	-0.58976	0.00109381	chr11	94269685	94335351	Cacna1g	NM_009783	covers
10398665	1.31639	0.00109381	chr12	112683155	112693228	Tnfaip2	NM_009396	covers
10550501	-0.546451	0.00109381	chr7	19425315	19444003	Mill2	NM_153760	overlaps 3'
10494351	0.626186	0.00109381	chr3	95965960	95975641	Mtmr11	NM_181409	overlaps 3'
10367076	0.728582	0.00110019	chr10	127452228	127467086	Prim1	NM_008921	covers
10451287	0.500207	0.00110283	chr17	46543911	46544523	Zfp318	NM_207671	inside intron
10361882	-0.73055	0.00110686	chr10	18246698	18253698	Nhsl1	NM_173390	overlaps 3'
10359307	0.550893	0.00110923	chr1	162015167	162083673	Tnn	NM_177839	overlaps 5'
10482177	-0.873511	0.0011104	chr2	37432978	37435361	6430510M02Rik	NM_176932	overlaps 5'
10421924	0.802477	0.0011104	chr14	93414731	94287941	Pcdh9	NM_001081377	covers exon(s)
10567086	1.02356	0.0011104	chr7	121693678	121706486	Cyp2r1	NM_177382	covers
10367673	-0.845262	0.00111182	chr10	6379246	6473874	Plekhg1	NM_001033253	covers
10547943	0.783995	0.00111257	chr6	125118025	125141613	Ncapd2	NM_146171	overlaps 5'
10446441	0.689209	0.00111257	chr17	66472860	66501508	Ddx11	NM_001003919	overlaps 3'
10455128	-0.662201	0.00111361	chr18	37663918	37667476	Pcdhb20	NM_053145	overlaps 3'
10440661	-0.503965	0.00111658	chr16	88682346	88682975	Krtap26-1	NM_027105	upstream
10591556	0.844047	0.00113418	chr9	21559886	21564733	Spc24	NM_026282	overlaps 5'
10542108	-0.776715	0.00113746	chr6	128594889	128597128	Clec2h	NM_053165	upstream
10400170	0.613226	0.00113746	chr12	51442708	51750085	Prkcm	NM_008858	covers exon(s)
10390707	0.634019	0.00113766	chr11	98854261	98885429	Top2a	NM_011623	covers exon(s)
10551542	0.517755	0.0011395	chr7	29501823	29523163	Fbxo17	NM_015796	covers
10547976	0.651077	0.00113979	chr6	125172268	125181878	Tapbpl	NM_145391	covers
10532937	0.514468	0.00114477	chr5	115572575	115584984	Unc119b	NM_175352	overlaps 5'
10498620	0.58424	0.00114791	chr3	68839210	68848589	Trim59	NM_025863	overlaps 3'
10501762	0.5265	0.00115059	chr3	117484415	117571854	Snx7	NM_029655	covers
10427816	0.503834	0.00115171	chr15	12291831	12528811	Pdzd2	NM_001081064	overlaps 5'
10500276	-0.913037	0.00115177	chr3	95687881	95695871	BC028528	NM_153513	covers
10389238	0.635497	0.00115563	chr11	83861543	83882081	Dusp14	NM_019819	covers
10508436	0.698013	0.00116097	chr4	128964865	128985803	Sync	NM_023485	overlaps 3'
10398424	-0.610837	0.00116501	chr12	110972942	110973007	Rtl1	NM_184109	upstream
10423520	-0.678663	0.00116644	chr15	32174858	32626085	Sema5a	NM_009154	covers exon(s)
10457038	-0.655004	0.00116644	chr18	82861677	82862714	Mbp	NM_001025254	downstream
10511901	0.794937	0.00116644	chr4	32891010	33037801	Ankrd6	NM_001012450	overlaps 5'
10588294	0.510481	0.00116654	chr9	103207545	103252762	Topbp1	NM_176979	covers
10394534	-0.866843	0.00116654	chr12	9581303	9587727	Osr1	NM_011859	overlaps 3'
10588767	0.554204	0.00116654	chr9	107852467	107874599	Traip	NM_011634	covers
10378053	1.09585	0.00116708	chr11	71856004	71860873	6720460F02Rik	NM_144526	overlaps 3'
10434942	-0.54301	0.00116822	chr16	31663529	31873436	Dlg1	NM_007862	covers
10480432	0.806382	0.00117086	chr2	22973585	23011436	Mastl	NM_025979	overlaps 5'
10370127	0.548942	0.00117346	chr10	75813999	75905657	Pcnt	NM_008787	overlaps 5'
10521969	-0.660345	0.00117346	chr5	57999616	58000410	EG666465	NM_001111280	overlaps 5'
10590031	-0.572042	0.00117346	chr9	118515827	118808057	Itga9	NM_133721	overlaps 3'
10580807	0.623473	0.00117346	chr8	97623728	97666440	Kifc3	NM_010631	overlaps 5'
10455784	-0.804293	0.00117922	chr18	56559991	56663219	Gramd3	NM_026240	overlaps 5'
10604614	-0.644021	0.00117922	chrX	50407432	50407526	Plac1	NM_019538	downstream
10505717	-0.944195	0.00118056	chr4	85699883	85937055	Adamtsl1	NM_029967	covers exon(s)
10444778	-0.53604	0.00118368	chr17	35384120	35384195	Bat1a	NM_019693	inside intron
10372766	-0.505906	0.00118368	chr10	119520664	119550043	Helb	NM_080446	overlaps 5'
10575497	-0.708516	0.00118523	chr8	113245384	113265300	BC060632	NM_198625	overlaps 3'
10456721	-0.614805	0.00119399	chr18	75161534	75161598	Rpl17	NM_001002239	inside intron
10348590	0.534299	0.00119571	chr1	93263007	93270794	BC056923	NM_173395	overlaps 3'
10527233	0.626579	0.0011966	chr5	144383336	144471119	Pscd3	NM_011182	covers
10498599	0.605922	0.00120816	chr3	68696417	68808387	Ift80	NM_026641	covers
10515337	0.539544	0.00121203	chr4	116273657	116300546	Nasp	NM_001081475	overlaps 5'
10599654	-0.702816	0.00121203	chrX	50911099	50912312	Cxx1c	NM_028375	overlaps 3'
10519811	1.13585	0.00121203	chr5	15204396	15219685	Speer4d	NM_025759	downstream
10406086	0.637834	0.00121203	chr13	73764438	73787289	Tert	NM_009354	covers
10550400	0.759287	0.00121203	chr7	17530442	17531587	Pnmal2	NM_001099636	inside exon
10491091	1.06587	0.00121424	chr3	27215999	27238587	Tnfsf10	NM_009425	overlaps 3'
10383970	-0.597312	0.00121475	chr11	5091555	5161613	Kremen1	NM_032396	covers
10505568	0.564553	0.00121648	chr4	73659338	73848118	Frmd3	NM_172869	covers
10403413	0.85702	0.00122071	chr13	8885116	8889881	Idi1	NM_145360	overlaps 5'
10501734	1.03771	0.00122354	chr3	116621174	116671870	Palmd	NM_023245	covers
10371842	0.76792	0.00122354	chr10	89207617	89208003	Uhrf1bp1l	NM_029166	overlaps 5'
10384486	0.515886	0.00122354	chr11	17839892	17853865	Etaa1	NM_026576	covers
10489246	-0.632293	0.00122371	chr2	160189497	160192738	Mafb	NM_010658	overlaps 5'
10350838	0.675349	0.00122409	chr1	158723643	158723975	Ralgps2	NM_023884	downstream
10526459	0.774877	0.00122409	chr5	136559786	136587730	Rasa4	NM_133914	overlaps 3'
10526961	0.950925	0.00122695	chr5	140267490	140278606	Mafk	NM_010757	overlaps 3'
10470320	-0.820894	0.00122696	chr2	26768368	26768435	Rpl7a	NM_013721	inside intron
10444890	0.885566	0.00123	chr17	35958629	35959861	Ier3	NM_133662	covers
10426081	-0.889843	0.00124044	chr15	87374986	87589794	AW049604	NM_134096	covers
10501963	0.946184	0.00124474	chr3	125568257	125659571	Ugt8a	NM_011674	covers
10459905	-0.557704	0.00124767	chr18	78950736	79283744	Setbp1	NM_053099	covers
10538791	1.54611	0.00124776	chr6	65540392	65584034	Tnip3	NM_001001495	overlaps 3'
10413185	0.631328	0.00124878	chr14	26278753	26484451	Zmiz1	NM_183208	covers
10406581	0.618718	0.00125124	chr13	93124738	93159008	Dhfr	NM_010049	overlaps 3'
10408647	0.688145	0.00125667	chr13	35038483	35055678	1810022C23Rik	NM_026947	overlaps 5'
10555303	0.550287	0.00125667	chr7	107376134	107427378	Pgm2l1	NM_027629	covers exon(s)
10464529	0.514101	0.00125847	chr19	3896050	3907112	Tcirg1	NM_016921	covers
10377372	-0.773213	0.00126258	chr11	68781633	68787867	Slc25a35	NM_028048	overlaps 3'
10573128	0.747315	0.00126258	chr8	85689251	85796838	Tbc1d9	NM_001111304	covers exon(s)
10599120	0.575968	0.00126258	chrX	33428827	33616224	Dock11	NM_001009947	covers exon(s)
10550217	0.586808	0.00126258	chr7	16481473	16489358	Crxos1	NM_001033638	overlaps 3'
10590830	0.57293	0.00126258	chr9	8076461	8134294	AK129341	NM_001045524	covers
10405866	-0.747218	0.00126493	chr13	65613614	65613784	Zfp369	NM_178364	downstream
10586700	-0.582331	0.00126529	chr9	68501609	69227617	Rora	NM_013646	overlaps 3'
10503259	-0.520291	0.00126778	chr4	11083588	11101526	Trp53inp1	NM_021897	overlaps 3'
10384423	-0.538378	0.00127001	chr11	12136611	12364807	Cobl	NM_172496	overlaps 3'
10486107	-0.533129	0.00127349	chr2	118301579	118305432	Srp14	NM_009273	overlaps 5'
10448441	-0.583024	0.00127403	chr17	24292800	24300714	Amdhd2	NM_172935	overlaps 5'
10398422	-1.62171	0.00127403	chr12	110972349	110972419	Rtl1	NM_184109	upstream
10398434	-0.783546	0.00127403	chr12	110980619	110980708	Rtl1	NM_184109	upstream
10389606	0.706368	0.00127451	chr11	86902916	86922191	Prr11	NM_175563	covers
10539444	0.502818	0.0012746	chr6	83661258	83688307	Vax2	NM_011912	overlaps 3'
10468593	-0.744301	0.00128101	chr19	56394531	56464525	Nrap	NM_008733	covers
10354598	-0.548386	0.00128171	chr1	53870066	54251878	Hecw2	NM_001001883	overlaps 5'
10393431	0.976147	0.00128399	chr11	117676839	117687267	Tk1	NM_009387	covers
10465619	0.784306	0.00128619	chr19	7169474	7180223	Flrt1	NM_201411	covers
10407159	0.655856	0.00128619	chr13	113078659	113174210	Ankrd55	NM_029898	covers
10423287	0.838954	0.00128619	chr15	23403784	23404122	Cdh18	NM_001081299	inside exon
10349295	0.860428	0.00129083	chr1	120524522	120581745	Tcfcp2l1	NM_023755	overlaps 3'
10498647	0.80022	0.00129435	chr3	69378080	69402783	B3galnt1	NM_020026	covers
10573115	0.62589	0.00129575	chr8	85387255	85608713	Rnf150	NM_177378	overlaps 3'
10607658	-0.780085	0.00129575	chrX	158849886	159081535	Reps2	NM_178256	overlaps 5'
10581650	0.822082	0.00129575	chr8	112553053	112563640	Chst4	NM_011998	overlaps 5'
10588942	0.523245	0.00129793	chr9	108382276	108392860	Lamb2	NM_008483	overlaps 3'
10476989	0.564201	0.0013026	chr2	150735337	150757014	4930519N13Rik	NM_207204	downstream
10349947	0.630619	0.00131219	chr1	135934092	135944854	Fmod	NM_021355	overlaps 3'
10402368	0.619641	0.0013158	chr12	104884840	104895300	Serpina6	NM_007618	covers
10427904	-0.985209	0.00132017	chr15	26717378	26718511	Fbxl7	NM_176959	inside intron
10439249	1.00973	0.00132079	chr16	35832960	35871586	Parp14	NM_001039530	covers
10550632	0.567615	0.001321	chr7	19813702	19841178	Opa3	NM_207525	covers
10474836	-0.673908	0.00132512	chr2	118687718	118707583	Ivd	NM_019826	covers
10506714	1.00694	0.00132651	chr4	107474866	107546772	Lrp8	NM_001080926	covers exon(s)
10512594	0.526845	0.00133439	chr4	43596195	43597130	LOC100039672	NM_001099314	covers exon(s)
10601595	0.57424	0.00133563	chrX	120695309	120715743	3110007F17Rik	NM_028426	downstream
10502156	0.843468	0.00133825	chr3	129617897	129673124	Ccdc109b	NM_025779	overlaps 5'
10582811	-0.671679	0.00134024	chr8	129115016	129117336	1810063B05Rik	NM_174987	downstream
10568239	0.582474	0.0013412	chr7	134527266	134537133	E430018J23Rik	NM_198011	covers
10511694	-0.564841	0.00134297	chr4	15924268	15941024	Osgin2	NM_145950	overlaps 5'
10398350	-1.10253	0.00134327	chr12	110849710	110849805	Rtl1	NM_184109	upstream
10383819	0.5301	0.00134417	chr11	3997034	4018732	Sec14l2	NM_144520	covers
10445268	0.559916	0.00135011	chr17	43540901	43593720	Gpr116	NM_001081178	covers exon(s)
10593293	-0.514183	0.00135028	chr9	49313173	49606995	Ncam1	NM_010875	overlaps 3'
10405633	-0.504133	0.00135127	chr13	58907957	59231337	Ntrk2	NM_001025074	covers
10585398	0.56849	0.00136348	chr9	54134293	54189593	Gldn	NM_177350	overlaps 3'
10559820	0.676918	0.00137057	chr7	7067401	7074163	5730403M16Rik	NM_172738	covers exon(s)
10548892	0.947753	0.00137573	chr6	136872181	136890238	Arhgdib	NM_007486	covers
10506680	0.520098	0.00137659	chr4	107040389	107086946	Tmem48	NM_028355	overlaps 3'
10397633	-0.58433	0.00137842	chr12	96930455	97023416	Flrt2	NM_201518	covers
10422518	-0.520761	0.00138099	chr14	123318193	123382483	Tmtc4	NM_028651	covers
10577326	0.510326	0.00138206	chr8	18932729	18950975	Xkr5	NM_176951	covers
10482030	-0.632843	0.00138501	chr2	35169505	35192529	Stom	NM_013515	covers
10533145	-0.515582	0.00139327	chr5	120984166	121038658	Tpcn1	NM_145853	overlaps 5'
10351623	1.00297	0.00139859	chr1	173367692	173394724	F11r	NM_172647	overlaps 3'
10364478	0.849866	0.00140305	chr10	79179379	79198853	Hcn2	NM_008226	overlaps 3'
10392522	-0.562981	0.00140305	chr11	109886950	109952934	Abca8a	NM_153145	overlaps 5'
10511416	0.625191	0.00140355	chr4	6614534	6917870	Tox	NM_145711	covers
10604576	0.627194	0.00143551	chrX	49625603	49967098	Gpc3	NM_016697	covers
10571680	0.533042	0.00143802	chr8	47637409	47665361	Mlf1ip	NM_027973	covers
10508392	0.753232	0.00144107	chr4	128735653	128763127	Tmem54	NM_025452	upstream
10505734	-0.810197	0.00144606	chr4	85988688	86073657	Adamtsl1	NM_172542	overlaps 3'
10535043	-0.82978	0.00145155	chr5	139451968	139470907	Pdgfa	NM_008808	covers
10362186	0.637162	0.0014531	chr10	23943323	24022596	Moxd1	NM_021509	overlaps 3'
10479221	-1.43609	0.00145978	chr2	177282931	177297016	OTTMUSG00000016571	NM_001024825	overlaps 3'
10350733	0.924628	0.00145978	chr1	155587478	155592598	Rgs16	NM_011267	covers
10391461	0.701845	0.001461	chr11	101350078	101413179	Brca1	NM_009764	covers exon(s)
10398936	-0.541404	0.00146395	chr12	114252745	114312599	Pacs2	NM_001081170	covers exon(s)
10375402	0.694603	0.00146413	chr11	45869554	45960845	Adam19	NM_009616	overlaps 3'
10519717	-0.855289	0.00146758	chr5	13396784	13602565	Sema3a	NM_009152	overlaps 5'
10598976	0.991865	0.00146758	chrX	20447292	20451863	Timp1	NM_001044384	overlaps 3'
10562480	0.625185	0.00147127	chr7	36332204	36340947	Nudt19	NM_033080	overlaps 5'
10601598	0.623927	0.00147277	chrX	120907274	120927374	Vmn2r121	NM_001100616	downstream
10430425	-0.945511	0.00147277	chr15	78681292	78685959	Lgals2	NM_025622	overlaps 5'
10421029	1.11792	0.00147316	chr14	68294678	68333898	Cdca2	NM_001110162	overlaps 5'
10439612	-0.529845	0.00147494	chr16	44485157	44558983	Boc	NM_172506	covers
10431874	-0.735702	0.00147616	chr15	96405106	96473344	Slc38a1	NM_134086	overlaps 5'
10482762	0.818376	0.00147657	chr2	53553379	53555893	Rprm	NM_023396	downstream
10555590	0.515956	0.00147788	chr7	109082625	109163473	Numa1	NM_133947	covers
10363786	0.631087	0.00148363	chr10	68861831	69490184	Ank3	NM_146005	covers
10382435	0.857417	0.00148712	chr11	114731933	114733674	Gprc5c	NM_001110337	inside exon
10464030	-0.967975	0.00148912	chr19	54119723	54123472	Adra2a	NM_007417	overlaps 3'
10432619	-0.535781	0.00149206	chr15	100405749	100430415	Pou6f1	NM_010127	overlaps 5'
10351477	1.54934	0.0014933	chr1	172207451	172216900	Sh2d1b1	NM_012009	covers
10393936	0.557242	0.00150695	chr11	120590803	120593309	Cbr2	NM_007621	covers
10502565	-0.620055	0.00150723	chr3	144459533	144482450	Clca2	NM_030601	covers
10547396	-0.603193	0.00151104	chr6	119382551	119494336	Wnt5b	NM_009525	covers exon(s)
10381416	-0.94085	0.00151156	chr11	101329652	101332620	Rnd2	NM_009708	overlaps 3'
10489078	0.506836	0.00151347	chr2	156821001	156832811	Dsn1	NM_025853	overlaps 5'
10369792	0.523071	0.00152242	chr10	67558341	67741488	Arid5b	NM_023598	overlaps 5'
10606600	0.668886	0.00152242	chrX	130122155	130222688	Pcdh19	NM_001105245	covers exon(s)
10474371	-0.672153	0.00153222	chr2	106712437	106716961	C130023O10Rik	NM_177110	downstream
10529605	-0.61691	0.00153248	chr5	37357345	37380157	Wfs1	NM_011716	covers exon(s)
10586248	-0.722596	0.00153568	chr9	64720801	64720946	Slc24a1	NM_144813	downstream
10490384	0.763278	0.00153963	chr2	179911079	179960507	Lama5	NM_001081171	covers exon(s)
10508879	0.524396	0.00154314	chr4	133036052	133043853	4732473B16Rik	NM_175307	overlaps two exons
10391625	-0.52033	0.00154564	chr11	102165874	102180410	Ubtf	NM_001044383	overlaps 5'
10393449	0.901639	0.00154564	chr11	117827393	117830500	Socs3	NM_007707	covers
10497994	0.690272	0.00154564	chr3	46250017	46251150	Pcdh10	NM_001098170	downstream
10440099	0.631757	0.00154564	chr16	58468238	58524359	St3gal6	NM_018784	covers
10500445	0.719205	0.00155304	chr3	97364663	97414126	Chd1l	NM_026539	covers
10455065	-1.5417	0.00155384	chr18	37480035	37483569	Pcdhb5	NM_053130	overlaps 3'
10472378	-0.951356	0.00156341	chr2	65524841	65524904	Scn2a1	NM_001099298	overlaps exon downstream
10565292	0.580162	0.00157484	chr7	91394788	91558469	Arnt2	NM_007488	covers
10472933	-0.502192	0.00157774	chr2	73150709	73175864	Scrn3	NM_029022	overlaps 3'
10605181	-0.533441	0.00158093	chrX	71167460	71176157	Renbp	NM_023132	covers
10512065	0.844612	0.0015823	chr4	39842229	39843195	Aco1	NM_007386	upstream
10518464	0.621478	0.00159338	chr4	147472546	147504807	2610109H07Rik	NM_027426	covers
10605711	0.543032	0.00159891	chrX	91009946	91077514	Pdk3	NM_145630	covers
10472402	-1.00622	0.00159891	chr2	65586351	65604471	Scn2a1	NM_001099298	overlaps 3'
10453797	-0.683934	0.0016064	chr18	10458233	10523241	AK220484	NM_001083628	covers exon(s)
10587655	0.576304	0.00160985	chr9	88461997	88463687	EG547109	NM_001034906	upstream
10372891	-0.97524	0.00161375	chr10	121222221	121484364	Srgap1	NM_001081037	covers
10521136	0.842844	0.0016147	chr5	34185790	34238361	Whsc1	NM_001081102	covers exon(s)
10442683	-0.511803	0.0016147	chr17	25257722	25262213	Telo2	NM_027880	upstream
10516007	0.508524	0.00162358	chr4	120731843	120770848	Zmpste24	NM_172700	overlaps 5'
10430660	0.589296	0.00162962	chr15	79826304	79845238	Pdgfb	NM_011057	covers
10565786	0.815558	0.00163255	chr7	106367594	106387113	Mogat2	NM_177448	overlaps 5'
10459421	-1.32721	0.00163835	chr18	64688633	64820654	Atp8b1	NM_001001488	overlaps 5'
10589994	0.565015	0.0016412	chr9	118387330	118395250	Eomes	NM_010136	covers
10386460	0.808397	0.00164515	chr11	59784119	59859937	Pemt	NM_008819	overlaps 5'
10406031	0.504762	0.00164637	chr13	73604674	73653859	Lpcat1	NM_145376	covers
10383198	0.632862	0.00166715	chr11	119321255	119321375	Rnf213	NM_001040005	upstream
10449284	1.01496	0.00166715	chr17	26642536	26645406	Dusp1	NM_013642	overlaps 5'
10495270	0.577156	0.00166715	chr3	107989253	107994697	Amigo1	NM_001004293	overlaps 3'
10424905	-0.583871	0.00166748	chr15	76287868	76289891	Scx	NM_198885	overlaps 3'
10562192	0.585337	0.00168488	chr7	31817749	31827148	Fxyd5	NM_001111073	overlaps 5'
10415377	0.550525	0.00169109	chr14	56364550	56372903	2610027L16Rik	NM_026403	overlaps 3'
10548729	0.647305	0.00169109	chr6	134559225	134582506	Mansc1	NM_026345	covers
10460626	0.514582	0.00169749	chr19	5601873	5602959	Rnaseh2c	NM_026616	overlaps 3'
10355960	-0.530658	0.00169862	chr1	79431244	79436665	Scg2	NM_009129	overlaps 5'
10560434	0.548797	0.00169862	chr7	19725566	19734551	Qpctl	NM_026111	overlaps 5'
10430748	0.510165	0.00170112	chr15	81534683	81560331	Rangap1	NM_011241	overlaps 5'
10424140	-0.670824	0.00170412	chr15	55139306	55352356	Col14a1	NM_181277	overlaps 3'
10569848	0.541807	0.00170419	chr8	3631139	3643644	Stxbp2	NM_011503	covers
10425078	-0.612674	0.00170632	chr15	78237534	78244445	Mpst	NM_138670	overlaps 3'
10381218	-0.595355	0.00170647	chr11	100939725	100941819	Hsd17b1	NM_010475	overlaps 3'
10472386	-0.773086	0.00170989	chr2	65539774	65568336	Scn2a1	NM_001099298	covers exon(s)
10394437	-0.512349	0.00171142	chr12	8320253	8350620	Hs1bp3	NM_021429	covers exon(s)
10390685	-0.532833	0.00171144	chr11	98442575	98451175	Ormdl3	NM_025661	covers
10396952	0.750394	0.00171184	chr12	82732356	82765928	Ttc9	NM_001033149	overlaps 3'
10555389	1.0926	0.00171687	chr7	107641867	107650682	Ucp2	NM_011671	covers
10455146	0.782839	0.00171733	chr18	37816059	37821396	Pcdhga1	NM_033584	promoter
10404885	0.513158	0.00171894	chr13	45602826	45641752	Gmpr	NM_025508	covers
10562687	-0.571488	0.00171894	chr7	50728277	50745360	4931406B18Rik	NM_028737	downstream
10466127	1.33032	0.00172411	chr19	11122470	11122888	Ms4a8a	NM_022430	downstream
10586244	-0.823618	0.00173358	chr9	64715569	64715669	Slc24a1	NM_144813	downstream
10383204	0.610273	0.00173602	chr11	119324618	119324787	Rnf213	NM_001040005	upstream
10594967	-1.00804	0.00177111	chr9	73513345	73513473	Unc13c	NM_001081153	overlaps exon upstream
10419034	-0.844564	0.00177202	chr14	37915802	37923224	Pcdh21	NM_130878	upstream
10419223	0.596391	0.00179237	chr14	46078467	46149740	Fermt2	NM_146054	overlaps 5'
10574098	0.647344	0.0017963	chr8	96996673	96996954	AI451557	NM_001033207	upstream
10448232	-0.515279	0.00180635	chr17	22953272	22954706	A630033E08Rik	NM_177358	downstream
10606912	-0.512675	0.00181644	chrX	133638434	133639259	Esx1	NM_007957	downstream
10586250	-0.721977	0.00182546	chr9	64734664	64734797	Slc24a1	NM_144813	downstream
10525893	0.617689	0.00182648	chr5	125956220	125997775	Aacs	NM_030210	covers
10496580	0.585672	0.00183224	chr3	142223109	142236177	Gbp3	NM_018734	overlaps 3'
10488608	-0.997564	0.00183224	chr2	152163158	152169796	Trib3	NM_175093	covers
10558866	0.754791	0.0018331	chr7	148477905	148482362	Drd4	NM_007878	overlaps 3'
10447023	0.656193	0.00183744	chr17	79151584	79153479	Heatr5b	NM_001081179	overlaps 3'
10568873	0.742634	0.00183846	chr7	147164836	147178434	Adam8	NM_007403	covers
10472058	-0.603653	0.0018488	chr2	51928352	51977903	Rif1	NM_175238	covers
10420957	0.906753	0.00185028	chr14	66772099	66899889	Ptk2b	NM_172498	overlaps 5'
10420362	1.67697	0.00185257	chr14	57717448	57723502	Gjb2	NM_008125	covers
10427255	0.596944	0.00185257	chr15	102348869	102354105	Tarbp2	NM_009319	covers
10385353	-0.504988	0.00185637	chr11	43588108	43714712	Adra1b	NM_007416	overlaps 5'
10582501	0.538655	0.00185637	chr8	125792200	125842476	Fanca	NM_016925	overlaps 5'
10547088	-0.526722	0.00186091	chr6	115792347	115803739	Mbd4	NM_010774	covers
10421932	0.784369	0.00186091	chr14	94285354	94286796	Pcdh9	NM_001081377	inside exon
10543785	-0.509558	0.00186567	chr6	31115511	31168433	Mkln1	NM_013791	upstream
10495035	1.17927	0.0018707	chr3	104442591	104462385	Slc16a1	NM_009196	overlaps 3'
10470959	-0.895831	0.00187183	chr2	30121723	30137668	Phyhd1	NM_172267	covers
10502772	0.690988	0.00187238	chr3	148512730	148512768	Lphn2	NM_001081298	overlaps exon upstream
10559238	-0.776738	0.00187434	chr7	149846665	149852300	Igf2	NM_010514	promoter
10487508	0.587419	0.00188473	chr2	128197956	128198103	Bcl2l11	NM_009754	downstream
10586448	0.730584	0.00189502	chr9	65738130	65751358	2810417H13Rik	NM_026515	overlaps 3'
10550956	0.603869	0.00189502	chr7	25372562	25393944	Ethe1	NM_023154	overlaps 3'
10540233	-0.532704	0.00189524	chr6	96063148	96607191	C630007B19Rik	NM_182808	overlaps 3'
10464688	0.632056	0.00189524	chr19	4270180	4283137	Ankrd13d	NM_026720	overlaps 5'
10581992	-0.51546	0.00189571	chr8	118217059	118230794	Maf	NM_001025577	covers
10461869	0.542199	0.00189571	chr19	17030757	17194023	Foxb2	NM_008023	upstream
10472384	-0.613535	0.00189759	chr2	65528102	65528389	Scn2a1	NM_001099298	overlaps exon downstream
10492815	1.03407	0.00189793	chr3	84470114	84508497	Tmem154	NM_177260	overlaps 3'
10577712	0.5171	0.00189793	chr8	25837664	25934841	Adam5	NM_007401	covers
10421911	0.524844	0.00190883	chr14	88865278	88871203	Pcdh20	NM_178685	covers
10561031	0.523458	0.00191441	chr7	26164546	26183525	Lipe	NM_001039507	overlaps 5'
10523359	0.621011	0.00192924	chr5	96385958	96390087	Cxcl13	NM_018866	overlaps 3'
10398430	-1.12561	0.00194625	chr12	110977329	110977407	Rtl1	NM_184109	upstream
10519555	0.635044	0.00194957	chr5	8798186	8866308	Abcb1b	NM_011075	covers exon(s)
10447128	-0.584054	0.00195089	chr17	82938598	82938885	AW548124	NM_134117	upstream
10607499	0.961795	0.00195096	chrX	153596618	153853218	Phex	NM_011077	overlaps 5'
10350977	0.55822	0.0019518	chr1	161974518	162006149	Tnn	NM_177839	downstream
10430825	0.613834	0.00195389	chr15	82064191	82075178	Cenpm	NM_001080158	covers
10359377	-0.506743	0.0019546	chr1	162938931	162964966	Zbtb37	NM_173424	covers
10377938	-0.556953	0.00195613	chr11	70470706	70476015	Eno3	NM_007933	covers
10486255	0.561007	0.00195689	chr2	119435268	119444241	Oip5	NM_001042653	overlaps 5'
10599213	-0.520116	0.00195954	chrX	34316614	34316746	Slc25a43	NM_001085497	inside intron
10430968	1.27459	0.00196079	chr15	83057152	83082159	A4galt	NM_001004150	overlaps 5'
10393904	0.739547	0.00196702	chr11	120515159	120521423	Notum	NM_175263	covers exon(s)
10547752	-0.642247	0.00197512	chr6	124574643	124586103	EG317677	NM_173864	overlaps 5'
10398402	-0.545805	0.00197979	chr12	110956964	110957026	Rtl1	NM_184109	upstream
10542050	-0.757584	0.00198632	chr6	127527993	127586619	Efcab4b	NM_001033464	overlaps 3'
10471571	-0.525938	0.0019894	chr2	34262398	34480470	Mapkap1	NM_177345	covers
10393662	1.02925	0.00199066	chr11	119400686	119409139	Nptx1	NM_008730	overlaps 5'
10424113	0.605099	0.00199159	chr15	54403040	54434393	Mal2	NM_178920	overlaps 3'
10430032	0.775305	0.00199159	chr15	76456667	76470341	Nfkbil2	NM_183091	overlaps 5'
10480492	1.0753	0.00199179	chr2	24461895	24618680	Cacna1b	NM_001042528	covers
10382802	-1.15173	0.00199468	chr11	116393225	116397984	Sphk1	NM_025367	covers
10435581	0.583186	0.00199517	chr16	37010793	37095483	Polq	NM_029977	covers
10555339	0.695781	0.00199711	chr7	107520884	107618661	C2cd3	NM_001017985	covers exon(s)
10396840	0.506232	0.00200135	chr12	80309901	80323651	Rdh12	NM_030017	overlaps 3'
10384233	-0.616175	0.00200159	chr11	8334497	8564531	Tns3	NM_001083587	covers exon(s)
10568785	0.971801	0.00200159	chr7	146082519	146101189	Bnip3	NM_009760	overlaps 5'
10398428	-0.814993	0.00200159	chr12	110976634	110976717	Rtl1	NM_184109	upstream
10493474	1.3078	0.00200264	chr3	89032974	89037299	Muc1	NM_013605	overlaps 3'
10381548	0.597412	0.00200392	chr11	102110196	102126497	BC030867	NM_153544	overlaps 3'
10608222	0.698631	0.00200689	chrY_random	2268440	2271508	NA	NA	NA
10608321	0.698631	0.00200689	chrY_random	11656484	11659552	NA	NA	NA
10608448	0.698631	0.00200689	chrY_random	352834	355902	NA	NA	NA
10586246	-0.732579	0.0020187	chr9	64719635	64719853	Slc24a1	NM_144813	downstream
10495625	0.702337	0.00202071	chr3	118265094	119135842	Dpyd	NM_170778	covers
10447486	-0.507468	0.00202124	chr17	92066420	92067635	Nrxn1	NM_020252	upstream
10593332	0.930132	0.00202128	chr9	50341256	50363199	Bcdo2	NM_133217	covers exon(s)
10561983	0.577024	0.00202941	chr7	31324153	31337291	BC053749	NM_183321	overlaps 5'
10479833	-0.55969	0.00204296	chr2	4941688	4985091	Optn	NM_181848	overlaps 5'
10438668	-0.540363	0.00204426	chr16	22805220	22811479	Crygs	NM_009967	covers
10496771	0.537191	0.00204535	chr3	145812797	145858476	Mcoln2	NM_001005846	covers
10433492	0.554813	0.00204629	chr16	10242113	10243144	Emp2	NM_007929	downstream
10401831	-1.44011	0.00204997	chr12	89509498	89512941	EG435337	NM_001013824	overlaps 5'
10467041	0.707428	0.00205943	chr19	32059124	32182639	Asah2	NM_018830	covers
10551319	0.807917	0.00206666	chr7	28018042	28042964	Adck4	NM_133770	covers exon(s)
10398360	-1.11147	0.00207142	chr12	110891243	110891314	Rtl1	NM_184109	upstream
10436169	0.521453	0.00207333	chr16	49699366	49765239	Ift57	NM_028680	covers
10455123	-0.970231	0.00207453	chr18	37656652	37661365	Pcdhb19	NM_053144	overlaps 3'
10479041	-0.519202	0.00208552	chr2	172847414	172860235	Rbm38	NM_019547	overlaps 3'
10480347	-0.724525	0.00208779	chr2	18763887	18919753	Pip4k2a	NM_008845	overlaps 5'
10362201	1.10574	0.0020923	chr10	24315313	24318489	Ctgf	NM_010217	overlaps 3'
10565904	0.590477	0.00209853	chr7	107697223	107756815	Mrpl48	NM_198831	covers
10480477	0.503586	0.00212152	chr2	24276076	24331094	Pax8	NM_011040	covers
10520452	2.2627	0.00214079	chr5	30339684	30346508	Il6	NM_031168	covers
10361869	-0.601546	0.00215637	chr10	18128119	18246859	Nhsl1	NM_173390	covers exon(s)
10464448	-1.1068	0.00215898	chr19	61259793	61259858	Csf2ra	NM_009970	downstream
10603182	0.886523	0.00216442	chrX	165233031	165742757	Arhgap6	NM_178754	covers
10543737	-0.678953	0.00216631	chr6	30698313	30846766	Copg2	NM_017478	covers
10593671	0.507365	0.0021672	chr9	54217015	54349244	Gldn	NM_177350	downstream
10488090	0.601253	0.00217245	chr2	139659293	139892528	Tasp1	NM_175225	covers
10540408	-0.517938	0.00217245	chr6	108163112	108501104	Itpr1	NM_010585	overlaps 3'
10496854	0.599006	0.00217486	chr3	146606970	146645714	Prkacb	NM_011100	upstream
10473356	0.509714	0.00217486	chr2	84638996	84650333	Ube2l6	NM_019949	covers
10531274	-0.646771	0.00217499	chr5	91786287	91831939	Btc	NM_007568	overlaps 5'
10548086	0.625619	0.00217499	chr6	126873433	126889573	Rad51ap1	NM_009013	covers
10364722	-1.05924	0.00217499	chr10	79642227	79652476	Efna2	NM_007909	overlaps 3'
10443926	-0.544885	0.00217499	chr17	33226312	33247650	Zfp563	NM_001024950	overlaps 3'
10558441	0.538981	0.00217499	chr7	144086294	144321949	Mgmt	NM_008598	overlaps 3'
10510129	0.620232	0.00217499	chr4	144482730	144518112	Dhrs3	NM_011303	covers
10428222	-0.763504	0.00217742	chr15	37295930	37722162	Ncald	NM_134094	overlaps 5'
10600205	0.674587	0.00217742	chrX	70884780	70888859	Dusp9	NM_029352	overlaps 3'
10454286	-0.52316	0.00217742	chr18	23962485	24052358	Mapre2	NM_153058	overlaps 3'
10447904	0.96524	0.00218739	chr17	13301483	13324657	Unc93a	NM_199252	overlaps 5'
10436369	0.634382	0.00218832	chr16	57549355	57572903	2610528E23Rik	NM_025599	inside intron
10485483	-0.517857	0.00219124	chr2	103561416	103601407	Nat10	NM_153126	overlaps 5'
10526943	-0.514979	0.00219335	chr5	139856617	139872368	Gpr146	NM_030258	overlaps 3'
10490989	-1.1965	0.00219935	chr3	19857054	19908792	Cp	NM_007752	overlaps 3'
10586254	-0.660458	0.00221	chr9	64736727	64765395	Slc24a1	NM_144813	downstream
10359282	-0.802123	0.00221331	chr1	160768675	160887559	Pappa2	NM_001085376	covers exon(s)
10359635	-0.508593	0.00221348	chr1	165315040	165333777	Scyl1bp1	NM_178883	overlaps 5'
10496837	0.543719	0.00221473	chr3	146515371	146603220	Prkacb	NM_011100	upstream
10398344	-0.640661	0.00221602	chr12	110831042	110831138	Rtl1	NM_184109	inside exon
10551469	0.543044	0.00223408	chr7	28964502	28972313	Dyrk1b	NM_010092	covers
10412267	-0.783539	0.00224161	chr13	115626033	115722260	Itga2	NM_008396	covers
10349782	0.968503	0.00224376	chr1	134212715	134230065	Nuak2	NM_028778	overlaps 3'
10402440	-0.859298	0.00224863	chr12	105709419	105711446	Gsc	NM_010351	overlaps 5'
10390050	0.68708	0.00229616	chr11	94506314	94515068	Eme1	NM_177752	covers
10505028	-0.536235	0.00229796	chr4	53579402	53579547	Slc44a1	NM_133891	inside intron
10508249	0.641494	0.00231096	chr4	126803333	126806888	LOC100039968	NM_001099319	overlaps 3'
10501244	0.528319	0.00231289	chr3	107876980	107889545	Ampd2	NM_028779	overlaps 5'
10472398	-0.823659	0.00232512	chr2	65573666	65573947	Scn2a1	NM_001099298	overlaps exon downstream
10352048	0.83685	0.00233075	chr1	177810929	177839424	Exo1	NM_012012	overlaps 3'
10544805	0.8945	0.00234377	chr6	52208852	52210874	Hoxa13	NM_008264	overlaps 5'
10575733	0.500976	0.00234598	chr8	119445640	119465404	Cenpn	NM_028131	overlaps 3'
10417912	0.518912	0.00235045	chr14	21368140	21381396	Usp54	NM_030180	covers exon(s)
10425601	-0.598185	0.00236508	chr15	81633209	81657293	Tef	NM_017376	covers
10523021	-0.812051	0.00237725	chr5	89363772	89664802	Slc4a4	NM_018760	covers exon(s)
10541678	-0.803187	0.00238827	chr6	124462423	124473146	C1r	NM_023143	overlaps 3'
10404447	0.610411	0.00239135	chr13	33176038	33186192	Serpinb1b	NM_173052	overlaps 3'
10440794	0.537517	0.00239269	chr16	90714919	90727628	2610039C10Rik	NM_025642	covers
10399379	0.576655	0.00239269	chr12	10905360	10907102	Kcns3	NM_173417	downstream
10498313	0.576655	0.00239269	chr3	57906478	57908212	Pfn2	NM_019410	upstream
10379228	2.09134	0.00239353	chr11	78734289	78773725	Nos2	NM_010927	covers
10503098	0.640497	0.00239775	chr4	3605272	3718759	Lyn	NM_001111096	overlaps 3'
10363773	-0.883807	0.00239923	chr10	68671300	68752746	Rhobtb1	NM_001081347	overlaps 5'
10479247	-0.84469	0.00241236	chr2	178154977	178156113	9030418K01Rik	NM_001081289	inside exon
10542066	-0.679987	0.00241236	chr6	127837640	127903049	Tspan11	NM_026743	overlaps 3'
10498710	0.532422	0.0024208	chr3	73439730	73512164	Bche	NM_009738	covers exon(s)
10369932	-0.56187	0.00242083	chr10	75099124	75106734	Susd2	NM_027890	covers
10587554	0.542652	0.00242654	chr9	85736017	85739598	Tpbg	NM_011627	overlaps 3'
10360367	0.698927	0.00242759	chr1	175401557	175403928	Aim2	NM_001013779	downstream
10359571	-0.685277	0.00242817	chr1	164759688	164796679	Fmo1	NM_010231	covers
10465553	0.552428	0.00243263	chr19	7052227	7054920	Fkbp2	NM_008020	covers
10454298	-0.570859	0.00243862	chr18	24113187	24123172	Zfp397	NM_027007	covers
10523145	0.640699	0.00244605	chr5	91223560	91232093	Cxcl15	NM_011339	overlaps 3'
10505911	0.737218	0.00246922	chr4	89354889	89361457	Dmrta1	NM_175647	overlaps 3'
10367982	-0.580451	0.00246951	chr10	14122391	14264842	Gpr126	NM_001002268	overlaps 5'
10369531	0.500964	0.00247087	chr10	61648144	61693974	Tspan15	NM_197996	overlaps 5'
10423109	-0.566257	0.00248063	chr15	10994786	11275432	Adamts12	NM_175501	covers exon(s)
10601390	0.567752	0.00248534	chrX	103382463	103399038	Pgk1	NM_008828	overlaps 3'
10437160	-0.947435	0.00248961	chr16	95924093	95942656	Ets2	NM_011809	overlaps 3'
10547621	0.716269	0.00248961	chr6	122527810	122552462	Apobec1	NM_031159	overlaps 5'
10513770	1.05813	0.00248961	chr4	64517960	64519176	Pappa	NM_021362	upstream
10587639	-0.736855	0.00248961	chr9	88222478	88266927	Nt5e	NM_011851	overlaps 3'
10398356	-0.915414	0.0025003	chr12	110879232	110879304	Rtl1	NM_184109	upstream
10391407	-0.630408	0.00250138	chr11	101139282	101140262	Ccdc56	NM_026618	covers
10439854	0.538502	0.00250251	chr16	50195893	50432502	Bbx	NM_027444	covers
10564237	-0.71568	0.00251158	chr7	69239392	69354365	Ndn	NM_010882	upstream
10554129	-0.514164	0.00252011	chr7	77510045	77556030	Nr2f2	NM_183261	overlaps 5'
10587284	-0.515277	0.00252128	chr9	77765175	77832323	Elovl5	NM_134255	overlaps 3'
10599174	1.017	0.00252209	chrX	33652134	33711257	Il13ra1	NM_133990	overlaps 3'
10404840	-0.511314	0.00252728	chr13	43880554	43898501	Cd83	NM_009856	overlaps 3'
10480808	-0.896304	0.00252915	chr2	25430950	25435619	Gm996	NM_001005424	overlaps 5'
10507284	-0.54489	0.00252915	chr4	116121393	116121809	Mast2	NM_001042743	inside intron
10399581	0.675759	0.00253174	chr12	20879998	20882774	Ddef2	NM_001004364	upstream
10503617	0.555745	0.00255884	chr4	24424055	24530096	F730047E07Rik	NM_199467	covers
10396606	0.659257	0.00256151	chr12	77026256	77026467	Syne2	NM_001005510	overlaps exon downstream
10356712	-0.866611	0.00256435	chr1	94914855	94998430	Kif1a	NM_001110315	covers exon(s)
10465521	0.511633	0.00256528	chr19	7028203	7044250	Plcb3	NM_008874	overlaps 5'
10471721	-0.597378	0.00256682	chr2	36085946	36107792	Ptgs1	NM_008969	overlaps 3'
10606619	0.666752	0.00257118	chrX	130470922	130516351	Sytl4	NM_013757	covers
10450519	0.702784	0.00257299	chr17	35649679	35653699	Tcf19	NM_025674	overlaps 5'
10567289	1.18423	0.00257299	chr7	125525370	125591332	Syt17	NM_138649	overlaps 5'
10454310	-0.552596	0.00257665	chr18	24363942	24444146	Galnt1	NM_013814	overlaps 3'
10591535	-0.791663	0.00258951	chr9	21300939	21301008	Dnm2	NM_001039520	inside intron
10448506	0.84318	0.00259265	chr17	24359494	24388292	Ccnf	NM_007634	overlaps 3'
10451493	-0.548209	0.00260699	chr17	47026744	47027154	Tbcc	NM_178385	promoter
10369236	0.671411	0.00261038	chr10	58063537	58138444	Edar	NM_010100	overlaps 5'
10385052	0.662109	0.00263498	chr11	33112419	33404843	Ranbp17	NM_023146	covers exon(s)
10477852	-0.713328	0.00264356	chr2	156148288	156148383	4921517L17Rik	NM_027585	inside intron
10420320	0.649126	0.00264957	chr14	57145598	57190669	Cenpj	NM_001014996	overlaps 5'
10448247	-0.647903	0.00265134	chr17	23310836	23330195	Zfp40	NM_009555	overlaps 5'
10572077	-0.598494	0.0026559	chr8	69384276	69414457	Npy1r	NM_010934	downstream
10349773	1.01789	0.00266251	chr1	134195203	134203934	Klhdc8a	NM_144810	overlaps 3'
10347728	-0.662073	0.00268366	chr1	77046905	77047444	Epha4	NM_007936	downstream
10586252	-0.688402	0.00268623	chr9	64736293	64736428	Slc24a1	NM_144813	downstream
10544252	0.512769	0.00269453	chr6	40356738	40386132	E330009J07Rik	NM_175528	covers
10345913	-0.552861	0.00269763	chr1	43502596	43627360	Nck2	NM_010879	overlaps 3'
10544715	-0.650623	0.00270296	chr6	51219811	51219909	Nfe2l3	NM_010903	upstream
10393970	0.535756	0.00271609	chr11	120667272	120685861	Fasn	NM_007988	overlaps 5'
10606554	0.70866	0.00272002	chrX	119508169	119510994	Nap1l3	NM_138742	covers
10580382	-0.670866	0.00272514	chr8	88164435	88224563	Neto2	NM_001081324	overlaps 5'
10383210	0.555385	0.00272514	chr11	119327200	119327410	Rnf213	NM_001040005	upstream
10532954	0.548326	0.00273213	chr5	115592992	115594213	2410014A08Rik	NM_175403	downstream
10494565	0.910104	0.00273213	chr3	97432798	97456477	Fmo5	NM_010232	overlaps 3'
10389786	-0.817982	0.00273836	chr11	90199879	90252209	Hlf	NM_172563	covers exon(s)
10550605	0.574961	0.00274814	chr7	19766531	19791831	Gpr4	NM_175668	upstream
10469404	-0.582496	0.00275104	chr2	14525933	14908560	Cacnb2	NM_023116	overlaps 3'
10398372	-1.26997	0.00275104	chr12	110919010	110919084	Rtl1	NM_184109	upstream
10398376	-1.26997	0.00275104	chr12	110920594	110920667	Rtl1	NM_184109	upstream
10470182	-0.557116	0.00275104	chr2	25562300	25563414	Bmyc	NM_023326	covers
10402787	-0.595845	0.00277237	chr12	114023210	114040737	BC022687	NM_145450	upstream
10404380	-0.534372	0.00277237	chr13	30751965	30803094	Dusp22	NM_001037955	covers
10530633	0.571386	0.00277566	chr5	74023988	74038983	Sgcb	NM_011890	overlaps 5'
10435048	0.505552	0.00278029	chr16	32419788	32429184	Tctex1d2	NM_025329	overlaps 3'
10518113	0.656531	0.00280804	chr4	141658306	141795316	9030409G11Rik	NM_001109684	covers
10497481	-0.866631	0.00282382	chr3	21974611	21974988	Tbl1xr1	NM_030732	promoter
10416705	-0.656834	0.00282414	chr14	85878833	85879353	Pcdh17	NM_001013753	downstream
10604620	-0.643105	0.00282513	chrX	50596602	50622208	4632404H22Rik	NM_030167	covers
10398368	-1.16184	0.00283042	chr12	110912123	110912204	Rtl1	NM_184109	upstream
10531415	0.936164	0.0028394	chr5	92775664	92777905	Cxcl10	NM_021274	covers
10536444	0.503793	0.00286249	chr6	14851349	15391977	Foxp2	NM_053242	overlaps 3'
10460085	-0.550453	0.00286718	chr18	84836857	84855025	Cndp2	NM_023149	covers
10556381	0.693181	0.00286718	chr7	119369370	119497489	Mical2	NM_177282	covers
10381072	0.529901	0.00287871	chr11	98769203	98785256	Cdc6	NM_011799	covers
10567743	0.547387	0.00287938	chr7	132611158	132635049	Nsmce1	NM_026330	overlaps 5'
10554814	-0.781104	0.00291284	chr7	96658533	96659000	Prss23	NM_029614	inside exon
10578810	0.685807	0.00291521	chr8	63389186	63462097	Clcn3	NM_173876	overlaps 5'
10483381	-0.613624	0.00291521	chr2	68048502	68310325	Stk39	NM_016866	covers
10369929	-0.615997	0.00292265	chr10	75081825	75082248	Ggtla1	NM_011820	downstream
10598041	-0.552571	0.0029278	chrM	7700	7764	NA	NA	NA
10357932	-0.672384	0.00292955	chr1	136646075	136732744	Ppp1r12b	NM_001081307	overlaps 3'
10394776	-0.615412	0.00292955	chr12	17552955	17553087	Odc1	NM_013614	inside intron
10422227	0.844439	0.00294062	chr14	106291732	106296036	Spry2	NM_011897	covers
10357516	0.768662	0.00294062	chr1	132531350	132558209	C4bp	NM_007576	covers
10448694	0.749395	0.00294957	chr17	24822036	24826894	Syngr3	NM_011522	covers
10454546	-0.575076	0.00295094	chr18	32322743	32388165	Map3k2	NM_011946	overlaps 3'
10490150	1.08056	0.00295986	chr2	173032113	173044393	Zbp1	NM_021394	covers
10525591	0.694879	0.00296145	chr5	124199735	124271602	Kntc1	NM_001042421	overlaps 3'
10445241	-1.34002	0.00297574	chr17	43153504	43226137	Tnfrsf21	NM_178589	overlaps 3'
10544106	0.698157	0.00297574	chr6	38495309	38495809	Luc7l2	NM_138680	upstream
10493798	0.520717	0.00298916	chr3	90341295	90347073	S100a16	NM_026416	covers
10516765	0.941753	0.00299548	chr4	129930741	129952811	Serinc2	NM_172702	covers exon(s)
10516894	0.523628	0.00300095	chr4	131887838	131901665	Rcc1	NM_133878	covers
10432032	-0.642111	0.00301127	chr15	97684858	97738727	Vdr	NM_009504	overlaps 5'
10482695	-0.538014	0.0030196	chr2	52283840	52532101	Cacnb4	NM_146123	overlaps 5'
10428579	0.568431	0.00302196	chr15	52899816	53177738	Ext1	NM_010162	covers
10561485	0.577147	0.00303525	chr7	29343838	29383165	Pak4	NM_027470	covers exon(s)
10558872	0.93497	0.00304252	chr7	148514029	148522728	Tmem80	NM_027797	overlaps 3'
10594800	-0.578919	0.00305185	chr9	70451369	70451551	B230380D07Rik	NM_172772	inside exon
10383208	0.583992	0.00306713	chr11	119326319	119326430	Rnf213	NM_001040005	upstream
10483401	0.541866	0.0030737	chr2	69031952	69044214	Spc25	NM_025565	covers
10565924	0.936643	0.00309446	chr7	107994362	108011917	Relt	NM_177073	covers exon(s)
10565935	0.515908	0.00309446	chr7	108020649	108080243	Arhgef17	NM_001081116	covers exon(s)
10429140	-0.524368	0.00310756	chr15	66760880	66801201	Ndrg1	NM_008681	covers exon(s)
10550906	0.993763	0.00311293	chr7	25247519	25260987	Plaur	NM_011113	overlaps 3'
10561702	0.569081	0.00314398	chr7	30006947	30017512	Kcnk6	NM_001033525	overlaps 5'
10425031	1.21686	0.00315163	chr15	76875706	76887537	Mb	NM_013593	overlaps 5'
10530465	0.509526	0.00315786	chr5	72809952	72810058	Corin	NM_016869	inside intron
10379710	0.572785	0.00316574	chr11	83395558	83437197	Ccl6	NM_009139	covers
10417579	0.777588	0.00318405	chr14	9263706	9498754	4930452B06Rik	NM_028934	overlaps 5'
10522368	1.81477	0.00318624	chr5	73039035	73059555	Npal1	NM_001081205	covers exon(s)
10585823	-0.524312	0.00318703	chr9	58055845	58056615	Islr2	NM_177193	upstream
10504905	0.641659	0.00319456	chr4	49072334	49353133	E130309F12Rik	NM_178756	overlaps 3'
10459193	-0.676215	0.00323702	chr18	61457790	61560085	Ppargc1b	NM_133249	overlaps 5'
10574727	-0.641245	0.00323941	chr8	107873185	107892372	Slc9a5	NM_001081332	covers exon(s)
10389134	0.554715	0.0032396	chr11	82793805	82805332	Slfn9	NM_172796	overlaps 5'
10464917	-0.513131	0.00324119	chr19	5092871	5098507	Cnih2	NM_009920	overlaps 5'
10513186	-0.525534	0.00326565	chr4	57426583	57427068	Ptpn3	NM_011207	upstream
10474769	0.648343	0.00329865	chr2	118423992	118467327	Bub1b	NM_009773	covers exon(s)
10383196	0.603983	0.00330505	chr11	119320047	119320228	Rnf213	NM_001040005	upstream
10379344	-0.549138	0.00331368	chr11	79544637	79544981	Rab11fip4	NM_175543	downstream
10348558	-0.613715	0.00331368	chr1	93194915	93217657	Scly	NM_016717	overlaps 3'
10573637	-0.555791	0.00331368	chr8	88364901	88584548	Phkb	NM_199446	overlaps 3'
10472893	0.567564	0.00331772	chr2	72123823	72280667	B230120H23Rik	NM_178084	covers
10470911	-0.644545	0.00331772	chr2	29923155	29923241	Set	NM_023871	inside intron
10396485	0.604169	0.00333924	chr12	76919305	77024070	Syne2	NM_001005510	covers exon(s)
10417713	0.529404	0.00334702	chr14	17263353	17651381	Rarb	NM_011243	covers
10585535	0.566765	0.00334876	chr9	55389014	55393986	Isl2	NM_027397	overlaps 3'
10385375	0.545067	0.00336666	chr11	45761365	45768993	Thg1l	NM_001080969	overlaps 3'
10590821	-0.612959	0.00336836	chr9	8021672	8042823	9230110C19Rik	NM_199017	overlaps 5'
10440186	0.570791	0.00337581	chr16	59491922	59555578	BC043118	NM_174848	overlaps 5'
10450694	0.524281	0.00340272	chr17	36175352	36258360	H2-Bl	NM_008199	covers
10354275	0.574274	0.00340272	chr1	44143655	44159268	Kdelc1	NM_023645	downstream
10479811	0.516927	0.00341597	chr2	4911770	4933837	Mcm10	NM_027290	covers
10356271	0.654319	0.00343267	chr1	85084982	85106428	A530032D15Rik	NM_213615	overlaps 5'
10454198	0.729754	0.00344557	chr18	21103126	21142349	Rnf125	NM_026301	overlaps 3'
10550394	0.789032	0.00346763	chr7	17491839	17496254	Ptgir	NM_008967	overlaps 3'
10463200	-0.51322	0.00347548	chr19	42120341	42145444	0610010D20Rik	NM_026152	overlaps 3'
10594802	-0.6104	0.00348607	chr9	70452359	70504965	B230380D07Rik	NM_172772	covers exon(s)
10549842	0.641619	0.00349232	chr7	6238182	6259485	Zfp667	NM_001024928	overlaps 3'
10538802	0.943113	0.00350374	chr6	65621605	65656924	A930038C07Rik	NM_172399	overlaps 3'
10442231	-0.52584	0.00350374	chr17	21794171	21801933	Zfp760	NM_001008501	upstream
10390691	-0.710487	0.00353796	chr11	98629246	98636556	Nr1d1	NM_145434	covers
10577641	-0.585079	0.00353796	chr8	25548087	25549418	1810011O10Rik	NM_026931	covers
10495933	0.537552	0.00353946	chr3	127256407	127256573	Larp7	NM_138593	promoter
10365991	-0.906557	0.00354551	chr10	97106702	97144534	Epyc	NM_007884	overlaps 3'
10592196	0.629805	0.00355128	chr9	36443340	36446187	A630095E13Rik	NM_001033325	overlaps 5'
10594199	-0.634472	0.00355334	chr9	59817516	60358842	Thsd4	NM_001040426	overlaps 5'
10601874	0.770812	0.00357794	chrX	133200999	133202916	Tceal3	NM_001029978	overlaps 3'
10359648	0.605324	0.0035848	chr1	165876481	165924912	BC055324	NM_201364	covers
10383168	0.540247	0.00360624	chr11	119287376	119317621	Rnf213	NM_001040005	upstream
10583834	0.596537	0.00367032	chr9	22193394	22249125	9530077C05Rik	NM_026739	covers
10442968	-0.615984	0.00367628	chr17	26339921	26348735	Rgs11	NM_001081069	overlaps 3'
10524398	-0.669643	0.00367933	chr5	113919772	114039672	Wscd2	NM_177292	overlaps 3'
10553324	-0.65876	0.0036796	chr7	54306010	54310146	Tmem86a	NM_026436	overlaps 3'
10476592	-0.520825	0.0036796	chr2	140849761	140849877	Macrod2	NM_001013802	overlaps exon downstream
10450069	0.690802	0.00371912	chr17	34112431	34115735	EG630499	NM_001081015	overlaps 5'
10464128	0.59128	0.00372859	chr19	56471619	56516837	Casp7	NM_007611	overlaps 3'
10579925	-0.625758	0.00374013	chr8	83288330	83404378	Gab1	NM_021356	covers
10482073	-0.732336	0.00374261	chr2	35346728	35347042	Ggta1	NM_010283	upstream
10495206	0.869795	0.00375148	chr3	107094210	107115033	Slc16a4	NM_146136	overlaps 3'
10466903	-0.503858	0.00377946	chr19	28975758	29042220	4430402I18Rik	NM_198651	covers
10507908	0.522142	0.00379297	chr4	124377954	124385352	Fhl3	NM_010213	covers exon(s)
10472694	-0.519534	0.00380805	chr2	70346876	70378858	4933404M02Rik	NM_025744	covers exon(s)
[truncated: 258 more rows]
