# Supplementary material for: Oestrogen receptor β regulates epigenetic patterns at specific genomic loci through interaction with thymine DNA glycosylase
Source: Epigenetics Chromatin. 2016 Feb 16;9:7. doi: 10.1186/s13072-016-0055-7 (PMC4756533; doi:10.1186/s13072-016-0055-7)
Supplement: Supplementary file 4 — 10.1186/s13072-016-0055-7 Genomic location of the identified EREs. [file 13072_2016_55_MOESM4_ESM.xlsx]

## Sheet: Sheet1
PositionID	Sequence	Strand	MotifScore
2016	GGAAAGCATGACC	+	0.023397
2016	GGTCATAAGGACT	+	0.023397
2002	GGCCACTATGAGC	+	0.023397
1987	GGACAGGCAGACC	+	0.023397
1965	GGTGCGACTGACC	+	0.023397
1965	TGTCATATTTACC	+	0.023397
848	TGTCAGAAAGACC	+	0.023397
846	GGTCTCAGTGTCC	+	0.023397
824	GTGCACTCTGACC	+	0.023397
820	GGTCTCCCAGACC	+	0.023397
819	GGGCACCCTGAAC	+	0.023397
815	GCTCACCTTGGCC	+	0.023397
795	GATCAAGGTGAGC	+	0.023397
755	GGTGAGGCTGCCC	+	0.023397
744	TGGCACTGTGACC	+	0.023397
713	GGTCCCACGGACC	+	0.023397
699	GGTCCAGATGAGC	+	0.023397
697	GGTGAAGCTGACG	+	0.023397
661	GGCCAGAATGGCC	+	0.023397
660	GGCCAGCCTGCCC	+	0.023397
658	GGGCACACTGACG	+	0.023397
657	GGACACTCTCACC	+	0.023397
656	GCTCACAATGTCC	+	0.023397
644	GGACAATCTGATC	+	0.023397
634	GGTCCCACAGACC	+	0.023397
633	AGTCCCAGTGACC	+	0.023397
565	GGTTAGTAGGACC	+	0.023397
558	GGCCTCAATGACC	+	0.023397
555	GGACACCCTGAGC	+	0.023397
544	GGTAATGTTCACC	+	0.023397
543	GGTGAACATTACC	+	0.023397
526	AGTGAATCTGACC	+	0.023397
491	GGTCCCCATGCCC	+	0.023397
474	GGTCCCTCTGTCC	+	0.023397
468	TGTCTAAGTGACC	+	0.023397
467	TGTCTAAGTGACC	+	0.023397
459	GGTCTGTATCACC	+	0.023397
435	GGTCACCGTGGCC	+	6.92815
408	GGGCAGGATCACC	+	0.023397
403	GGAGAGCTTGACC	+	0.023397
396	TGTCAGGCTGAGC	+	0.023397
381	GGTCTCCAGGACC	+	0.023397
357	GGACACTATGACA	+	0.023397
341	AGTCAGGGTGAAC	+	0.023397
334	GGCCAAACAGACC	+	0.023397
332	GGTCACTCTGAGA	+	0.023397
324	GGTCATCATGGCC	+	6.92815
323	TGTCACTCAGACC	+	0.023397
308	GGTCAGAGTGCCC	+	6.92815
305	GGTCGAGCTGAGC	+	0.023397
304	GGTCAGTCTGGTC	+	0.023397
301	GGTCAGGGCGCCC	+	0.023397
286	GGTCATTGTGACC	+	13.8329
264	GGTCGCCCTGCCC	+	0.023397
226	GGGCAGATTGATC	+	0.023397
226	CGGCATCTTGACC	+	0.023397
203	GGTCAGACTCACT	+	0.023397
159	TGCCACAGTGACC	+	0.023397
143	TGTCACAGTGACG	+	0.023397
126	GGTCCCCTGGACC	+	0.023397
118	GGTCAGTCAGCCC	+	0.023397
118	GGTCACAGAGCCC	+	0.023397
95	GGTCAGGTCCACC	+	0.023397
1959	GGTCAGAATGTCT	+	0.023397
1958	GGGCATGCTGACA	+	0.023397
1942	GGTGAGTGTGACA	+	0.023397
1934	GAGCACTTTGACC	+	0.023397
1931	GGTCAGTGTGAAC	+	6.92815
1927	AGTCGCGCTGACC	+	0.023397
1912	GCTCACTGTGACT	+	0.023397
1890	GGACCTGGTGACC	+	0.023397
1867	GGTCCTCATCACC	+	0.023397
1848	GGTCATCAGAACC	+	0.023397
1829	GGTCAAGATAAGC	+	0.023397
1822	GCTCAACGTGACG	+	0.023397
1789	GGTCCCTGTGCCC	+	0.023397
1779	GGAAAAAATGACC	+	0.023397
1773	GGTAAACCTAACC	+	0.023397
1770	GGTCCAGATTACC	+	0.023397
1741	AGTCAGGGTGACC	+	6.92815
1738	GGACATGCTGAGC	+	0.023397
1729	GGTCTGGAGGACC	+	0.023397
1713	AGTCAGGATTACC	+	0.023397
1657	GGTAAGCAGGACC	+	0.023397
1633	GGTAAACTTGACC	+	6.92815
1618	GTTCATCCTGACC	+	6.92815
1610	GGTCAGGCTTCCC	+	0.023397
1607	AGCCAGCTTGACC	+	0.023397
1584	GTCCACAGTGACC	+	0.023397
1574	CGGCAAGATGACC	+	0.023397
1536	GGTCCTCATGTCC	+	0.023397
1535	GGTCCTCATGTCC	+	0.023397
1532	GGTCCGGGTGCCC	+	0.023397
1530	GGTCAGCTTGACT	+	6.92815
1530	GGTCCCGGAGACC	+	0.023397
1525	GGTCCTCGGGACC	+	0.023397
1496	GGTCACCAAGTCC	+	0.023397
1495	GGACTTGGTGACC	+	0.023397
1474	GGGCAGAGGGACC	+	0.023397
1473	GGGCAGAGGGACC	+	0.023397
1472	GGGCAGAGGGACC	+	0.023397
1455	GCTCAGAATGGCC	+	0.023397
1432	GGTGGACCTGACC	+	0.023397
1419	GGTTGCTGTGACC	+	0.023397
1413	GGTCATCTCGACT	+	0.023397
1412	GGTCATGGTGACG	+	6.92815
1399	GGTCACCCTGAGG	+	0.023397
1371	GGTGAGCATGACG	+	0.023397
1370	GATCACTCTGACC	+	6.92815
1354	GGTCAGAGTGAGC	+	6.92815
1351	GGTCTGCAGGACC	+	0.023397
1344	GCTCAGGCTGAAC	+	0.023397
1343	GGTGGCGCTGACC	+	0.023397
1324	GGACACGGTGTCC	+	0.023397
1323	GGTCATAGTGGCC	+	6.92815
1322	GCTCAGGATCACC	+	0.023397
1286	TGTCAGCATCACC	+	0.023397
1274	GGTCACATGGACT	+	0.023397
1260	GCTCAGTAGGACC	+	0.023397
1232	GGTCACTGTGCTC	+	0.023397
1228	GGTCAAGTTGAGG	+	0.023397
1216	GGTCATCCGGAGC	+	0.023397
1209	GGCCAACCAGACC	+	0.023397
1198	GGCCAGCCTGTCC	+	0.023397
1175	TGTGAATGTGACC	+	0.023397
1174	GGTCTCAGTCACC	+	0.023397
1166	GGGCAGAATGAGC	+	0.023397
1143	GATAAAACTGACC	+	0.023397
1110	GGACAGCCTGAGC	+	0.023397
1080	GGTCATGCTGACA	+	6.92815
1061	AGTGAGCTTGACC	+	0.023397
1060	GGTCACGATGTCA	+	0.023397
1032	GGTAAATATGAAC	+	0.023397
974	GTTCATGATGGCC	+	0.023397
961	AGTCAACTAGACC	+	0.023397
957	GGTCACTCAGACC	+	6.92815
948	AGTCAGGCTGTCC	+	0.023397
921	GGTCATGTTGATA	+	0.023397
912	GGCCACGGTGGCC	+	0.023397
901	GGTCGAAGCGACC	+	0.023397
893	GATCAAATTTACC	+	0.023397
875	GTTGATCGTGACC	+	0.023397
71	GCTCATAGTGACC	+	6.92815
46	GGTCAGCCCTACC	+	0.023397
1	GGTTAGGGAGACC	+	0.023397
